# Supplementary material for: A novel gene expression signature-based on B-cell proportion to predict prognosis of patients with lung adenocarcinoma
Source: BMC Cancer. 2021 Oct 12;21:1098. doi: 10.1186/s12885-021-08805-5 (PMC8513350; doi:10.1186/s12885-021-08805-5)
Supplement: Supplementary file 5 — Additional file 5: Supplementary Table S2. The differently expressed genes (Absolute value of LogFC> 1.5, P value< 0.05). [file 12885_2021_8805_MOESM5_ESM.xlsx]

## Sheet: diffLab_1057
Table S2 The differently expressed genes (Absolute value of LogFC>1.5, P value<0.05)
gene_id	baseMean	logFC	lfcSE	stat	P.Value	adj.P.Val
ENSG00000002745	33.1297	-1.53709	0.264132	-5.81941	5.90546e-09	2.29099e-07
ENSG00000006128	14.7123	-3.87275	0.643366	-6.01952	1.74938e-09	7.49982e-08
ENSG00000006611	200.038	-1.65524	0.344408	-4.80605	1.53938e-06	3.73676e-05
ENSG00000007174	281.883	-2.22847	0.314061	-7.09564	1.28751e-12	7.87892e-11
ENSG00000007216	146.697	-2.15893	0.420279	-5.13689	2.79329e-07	7.73578e-06
ENSG00000007306	145.228	-1.91779	0.281688	-6.8082	9.88251e-12	5.52748e-10
ENSG00000007312	428.819	-2.44752	0.154344	-15.8576	1.2463e-56	3.63738e-53
ENSG00000007350	18.6288	-1.67506	0.323209	-5.18259	2.18826e-07	6.17284e-06
ENSG00000009709	441.558	-2.60826	0.540091	-4.8293	1.37013e-06	3.36249e-05
ENSG00000010282	24.4681	-1.88263	0.347058	-5.42454	5.81041e-08	1.89068e-06
ENSG00000012124	498.693	-1.81495	0.16999	-10.6768	1.30744e-26	2.18527e-24
ENSG00000012223	6366.04	-1.98196	0.268357	-7.38552	1.51858e-13	1.00905e-11
ENSG00000015520	146.02	-1.91497	0.300495	-6.37273	1.85696e-10	8.90707e-09
ENSG00000021488	53.0875	-1.98629	0.273897	-7.25195	4.10811e-13	2.62843e-11
ENSG00000034239	210.145	-1.90647	0.280377	-6.79967	1.04857e-11	5.80785e-10
ENSG00000035720	87.8699	-1.93641	0.152847	-12.669	8.78522e-37	3.54596e-34
ENSG00000039537	186.865	-1.60953	0.288902	-5.57121	2.5297e-08	8.82975e-07
ENSG00000048462	204.758	-2.73995	0.179996	-15.2223	2.51716e-52	5.61785e-49
ENSG00000055957	6.98679	-1.59122	0.208222	-7.64194	2.13979e-14	1.52605e-12
ENSG00000057149	239.064	-1.61918	0.403828	-4.00958	6.08262e-05	0.000913621
ENSG00000064218	21.5899	-1.68318	0.328616	-5.12203	3.02265e-07	8.31633e-06
ENSG00000076662	187.401	-1.57493	0.128301	-12.2753	1.22897e-34	4.12642e-32
ENSG00000079112	539.093	-2.55956	0.329937	-7.75773	8.6463e-15	6.39472e-13
ENSG00000079689	10.8848	-1.87943	0.425783	-4.41406	1.01448e-05	0.000197488
ENSG00000080572	31.4391	-1.71889	0.329938	-5.20974	1.89102e-07	5.44776e-06
ENSG00000082293	12.8381	-2.01281	0.226634	-8.88135	6.60549e-19	6.56071e-17
ENSG00000083454	126.273	-1.54483	0.16756	-9.21957	2.98303e-20	3.26165e-18
ENSG00000084674	42.182	-1.81566	0.305242	-5.94825	2.7103e-09	1.11773e-07
ENSG00000089199	441.054	-1.51928	0.35598	-4.26787	1.97347e-05	0.000351693
ENSG00000090932	165.305	-1.55212	0.337985	-4.59228	4.38425e-06	9.44592e-05
ENSG00000091137	234.72	-1.81611	0.266119	-6.82442	8.82791e-12	4.97682e-10
ENSG00000091181	103.041	-1.8504	0.219175	-8.44257	3.10425e-17	2.72635e-15
ENSG00000092054	5.02018	-1.98964	0.315802	-6.30027	2.97119e-10	1.40037e-08
ENSG00000095932	98.0776	-1.93795	0.304996	-6.35404	2.09733e-10	1.002e-08
ENSG00000099834	64.257	-1.7724	0.302753	-5.85428	4.79068e-09	1.88551e-07
ENSG00000100095	23.6894	-1.50758	0.264108	-5.70817	1.14198e-08	4.25618e-07
ENSG00000100433	17.8764	-2.14198	0.318443	-6.7264	1.73907e-11	9.4666e-10
ENSG00000100604	47.4938	-2.31734	0.363495	-6.37518	1.82746e-10	8.7878e-09
ENSG00000100721	79.5394	-2.96648	0.234747	-12.6369	1.32142e-36	5.16866e-34
ENSG00000101180	2.01841	-2.37076	0.537614	-4.40979	1.03473e-05	0.000200402
ENSG00000101188	41.1923	-1.96684	0.358828	-5.4813	4.22213e-08	1.40273e-06
ENSG00000101438	1.05441	-1.66763	0.459413	-3.6299	0.000283526	0.00331305
ENSG00000101448	10.6594	-1.57693	0.318946	-4.94421	7.64522e-07	1.96923e-05
ENSG00000102096	3704.03	-1.54558	0.115588	-13.3715	8.87366e-41	5.61126e-38
ENSG00000102195	2.38472	-1.53995	0.53946	-2.85462	0.00430879	0.0277744
ENSG00000102837	92.8333	-1.63762	0.398353	-4.11098	3.93979e-05	0.000636353
ENSG00000103449	95.0651	-2.23437	0.430847	-5.18599	2.1487e-07	6.07479e-06
ENSG00000104112	47.9014	-2.22201	0.29033	-7.6534	1.95733e-14	1.40384e-12
ENSG00000104327	89.0621	-3.26289	0.35113	-9.29254	1.50646e-20	1.67125e-18
ENSG00000104921	63.8025	-3.42824	0.229666	-14.9271	2.1963e-50	4.16649e-47
ENSG00000105205	12.4891	-1.85015	0.335906	-5.50792	3.63102e-08	1.23114e-06
ENSG00000105278	76.5979	-2.69325	0.336526	-8.00309	1.21334e-15	9.51144e-14
ENSG00000105369	1647.96	-3.13191	0.167104	-18.7423	2.23696e-78	2.12181e-74
ENSG00000105388	34920.4	-1.58507	0.303	-5.23125	1.68364e-07	4.90622e-06
ENSG00000108417	0.581294	1.58737	0.573022	2.77018	0.0056026	0.0336662
ENSG00000110680	2866.88	-3.07795	0.514232	-5.98552	2.15697e-09	9.12347e-08
ENSG00000110777	1263.52	-2.57844	0.16291	-15.8274	2.01254e-56	5.45413e-53
ENSG00000110975	2.21138	2.0357	0.477523	4.26305	2.01658e-05	0.000358031
ENSG00000111262	7.58103	-2.24563	0.358178	-6.2696	3.61979e-10	1.69344e-08
ENSG00000111536	5.17645	-1.80962	0.244939	-7.38803	1.49019e-13	9.93663e-12
ENSG00000111732	11.5726	-2.36936	0.24354	-9.72883	2.27189e-22	2.83546e-20
ENSG00000112115	3.19146	-2.55827	0.416546	-6.14162	8.16827e-10	3.6676e-08
ENSG00000112539	63.5283	-1.51545	0.337378	-4.49185	7.0607e-06	0.000143564
ENSG00000113088	293.558	-1.5137	0.172104	-8.79524	1.42744e-18	1.37808e-16
ENSG00000113430	8.70747	-1.91902	0.500308	-3.83568	0.000125216	0.00167283
ENSG00000114349	2.11405	-1.66917	0.470156	-3.55025	0.000384859	0.0042534
ENSG00000115085	506.025	-1.55802	0.145961	-10.6743	1.34333e-26	2.23541e-24
ENSG00000115386	71.5352	-2.67946	0.598118	-4.47982	7.47063e-06	0.000150836
ENSG00000116748	59.3786	-2.52432	0.197221	-12.7995	1.65112e-37	6.88407e-35
ENSG00000117090	253.207	-1.50344	0.125563	-11.9736	4.88499e-33	1.4041e-30
ENSG00000117215	537.238	-1.54792	0.222581	-6.95442	3.54011e-12	2.08241e-10
ENSG00000117322	677.966	-3.05446	0.22592	-13.5201	1.19063e-41	8.21341e-39
ENSG00000118271	31.6655	-3.08598	0.463984	-6.65105	2.91018e-11	1.52718e-09
ENSG00000118308	443.681	-1.5356	0.150809	-10.1824	2.37633e-24	3.41516e-22
ENSG00000118492	39.8462	-1.71601	0.316521	-5.42149	5.9103e-08	1.91497e-06
ENSG00000119973	3.74673	-3.02447	0.62656	-4.8271	1.38533e-06	3.39474e-05
ENSG00000120068	121.844	-1.88365	0.343231	-5.488	4.06502e-08	1.35647e-06
ENSG00000120210	6.04556	-3.19594	0.458279	-6.97379	3.08512e-12	1.8261e-10
ENSG00000122043	2.0081	-1.64144	0.266673	-6.15526	7.49568e-10	3.38161e-08
ENSG00000122136	21.1034	-2.22926	0.385258	-5.78641	7.19075e-09	2.76698e-07
ENSG00000122188	311.045	-2.13964	0.1527	-14.012	1.31612e-44	1.13488e-41
ENSG00000122194	3.40587	-1.64256	0.40664	-4.03936	5.35978e-05	0.000821306
ENSG00000122224	281.534	-1.50992	0.130127	-11.6034	3.95957e-31	9.50823e-29
ENSG00000124196	2.99444	-1.60527	0.249111	-6.44397	1.16391e-10	5.72761e-09
ENSG00000124203	139.425	-1.7128	0.154056	-11.118	1.02493e-28	1.98402e-26
ENSG00000124237	378.735	-1.96019	0.360689	-5.43458	5.4927e-08	1.79865e-06
ENSG00000124253	61.0692	-2.18313	0.471055	-4.63457	3.57684e-06	7.85806e-05
ENSG00000124557	10.0016	-1.78683	0.205207	-8.70747	3.10725e-18	2.91812e-16
ENSG00000124610	1.9561	-2.61732	0.699222	-3.74319	0.000181696	0.00228952
ENSG00000124772	480.865	-1.71373	0.130761	-13.1058	3.05167e-39	1.52346e-36
ENSG00000125245	56.1738	-1.5338	0.150624	-10.1829	2.36347e-24	3.40959e-22
ENSG00000125571	406.671	-2.63841	0.371092	-7.10984	1.16176e-12	7.13244e-11
ENSG00000125816	5.41761	-1.7309	0.603749	-2.86693	0.00414477	0.0269695
ENSG00000126353	426.015	-1.70215	0.15153	-11.2331	2.8061e-29	5.75493e-27
ENSG00000126545	0.570831	-1.61209	0.590334	-2.73082	0.00631778	0.036883
ENSG00000126752	13.8832	-2.68357	0.845769	-3.17294	0.00150905	0.0124657
ENSG00000126838	68.4372	-1.66836	0.238447	-6.99678	2.61914e-12	1.56247e-10
ENSG00000127318	0.815069	-2.05217	0.397144	-5.16731	2.37482e-07	6.65951e-06
ENSG00000128218	95.2911	-2.28136	0.181903	-12.5417	4.4169e-36	1.62701e-33
ENSG00000128322	17.6666	-2.64243	0.253651	-10.4175	2.06203e-25	3.19329e-23
ENSG00000128438	59.4065	-3.48965	0.225159	-15.4986	3.54334e-54	8.96252e-51
ENSG00000128713	10.6482	-1.88462	0.592433	-3.18114	0.00146695	0.0121736
ENSG00000128714	14.5792	-2.31364	0.651067	-3.55361	0.000379984	0.00421056
ENSG00000129437	130.177	-1.86668	0.346235	-5.39137	6.99206e-08	2.23733e-06
ENSG00000130477	97.5352	-1.53889	0.228454	-6.73612	1.62667e-11	8.86747e-10
ENSG00000131482	4.6699	-3.45901	0.638	-5.42164	5.90532e-08	1.91497e-06
ENSG00000131914	6.3815	1.5437	0.444402	3.47365	0.000513432	0.00537977
ENSG00000132185	233.169	-3.49995	0.182248	-19.2043	3.40644e-82	6.46219e-78
ENSG00000132259	43.8462	-1.50069	0.256447	-5.85183	4.86189e-09	1.91155e-07
ENSG00000132465	31897.4	-2.30245	0.188228	-12.2322	2.09122e-34	6.89941e-32
ENSG00000132704	206.669	-2.51204	0.192732	-13.0338	7.85429e-39	3.67901e-36
ENSG00000132872	16.3978	-2.37821	0.44223	-5.37776	7.54163e-08	2.39847e-06
ENSG00000132958	11.0667	-1.53616	0.204973	-7.49445	6.65791e-14	4.60963e-12
ENSG00000132975	16.5612	-1.68619	0.423787	-3.97885	6.92494e-05	0.00102074
ENSG00000133063	4201.18	-1.7674	0.254568	-6.94274	3.84577e-12	2.24826e-10
ENSG00000133115	81.034	-1.70796	0.323099	-5.28619	1.2489e-07	3.75769e-06
ENSG00000134193	80.2756	-3.10085	0.444249	-6.97999	2.95198e-12	1.75826e-10
ENSG00000134343	150.468	1.5402	0.266907	5.77054	7.90188e-09	3.01312e-07
ENSG00000134438	3.26191	-2.55078	0.497155	-5.13075	2.88586e-07	7.97267e-06
ENSG00000134962	162.244	1.88518	0.2578	7.31258	2.62069e-13	1.71139e-11
ENSG00000135220	3.35189	-1.7337	0.582592	-2.97583	0.00292195	0.0206957
ENSG00000135226	4.32176	1.75799	0.498175	3.52887	0.000417335	0.0045344
ENSG00000135346	83.1125	-2.8758	0.530197	-5.42402	5.82728e-08	1.89454e-06
ENSG00000135914	133.9	-1.52145	0.223011	-6.82231	8.95885e-12	5.03567e-10
ENSG00000136110	200.004	-2.44005	0.518692	-4.70424	2.54815e-06	5.84518e-05
ENSG00000136573	186.643	-3.382	0.194795	-17.3618	1.6051e-67	1.01498e-63
ENSG00000136918	141.076	-1.62638	0.301401	-5.39606	6.81215e-08	2.18294e-06
ENSG00000137078	217.696	-1.5344	0.147227	-10.422	1.9669e-25	3.05845e-23
ENSG00000137265	697.283	-2.29055	0.156042	-14.6791	8.77658e-49	1.33639e-45
ENSG00000137473	59.1121	-1.57246	0.308985	-5.08912	3.59734e-07	9.76298e-06
ENSG00000137634	7.58485	-1.90791	0.262765	-7.26089	3.84549e-13	2.46455e-11
ENSG00000139193	511.354	-2.02487	0.137542	-14.7218	4.66948e-49	8.05293e-46
ENSG00000139219	95.1517	2.72032	0.351709	7.73456	1.03757e-14	7.62919e-13
ENSG00000139352	1011.94	-5.39525	0.462223	-11.6724	1.76357e-31	4.40207e-29
ENSG00000139515	67.0265	-1.55868	0.526534	-2.96026	0.00307384	0.0215413
ENSG00000139540	37.9592	-1.9196	0.276182	-6.95049	3.64018e-12	2.13796e-10
ENSG00000140015	11.5913	-2.67463	0.520136	-5.14217	2.71577e-07	7.53759e-06
ENSG00000140067	40.6495	-1.83445	0.317453	-5.77866	7.52986e-09	2.88576e-07
ENSG00000140093	10.5383	-1.99986	0.332003	-6.02363	1.70553e-09	7.32835e-08
ENSG00000140465	36.8416	-3.63998	0.440569	-8.262	1.43253e-16	1.20513e-14
ENSG00000140481	69.0277	-1.58967	0.29966	-5.30492	1.1272e-07	3.43788e-06
ENSG00000141433	56.6748	-1.54222	0.258706	-5.96128	2.50274e-09	1.03891e-07
ENSG00000142515	1.9202	-2.6032	0.572724	-4.5453	5.48583e-06	0.000115434
ENSG00000142609	117.893	-1.62837	0.244102	-6.67087	2.54292e-11	1.34188e-09
ENSG00000143297	731.486	-2.82054	0.17338	-16.268	1.66603e-59	5.74645e-56
ENSG00000143556	35.7203	-2.43377	0.456045	-5.33668	9.46621e-08	2.94875e-06
ENSG00000144119	76.1829	-1.53596	0.421719	-3.64214	0.000270383	0.00319257
ENSG00000144191	356.924	-1.91728	0.344206	-5.57016	2.54499e-08	8.87496e-07
ENSG00000144852	35.7008	-1.52614	0.255594	-5.97097	2.35841e-09	9.85468e-08
ENSG00000144962	0.830325	-1.82525	0.618359	-2.95177	0.00315961	0.0219728
ENSG00000145321	11.7173	-5.29167	0.794237	-6.66258	2.69071e-11	1.41592e-09
ENSG00000145526	18.8123	-1.99774	0.485278	-4.11668	3.84366e-05	0.000623482
ENSG00000145626	29.9293	-4.27411	0.657599	-6.49957	8.05521e-11	4.04263e-09
ENSG00000145824	8815.44	-1.80837	0.308185	-5.8678	4.41615e-09	1.75816e-07
ENSG00000145920	603.671	-1.63364	0.503632	-3.24372	0.00117979	0.010229
ENSG00000146039	3.692	-1.85282	0.546889	-3.38793	0.000704225	0.006897
ENSG00000146221	48.8989	-1.70433	0.285335	-5.97308	2.32809e-09	9.74944e-08
ENSG00000146285	106.175	-1.67753	0.157654	-10.6406	1.92903e-26	3.18215e-24
ENSG00000146352	1.93919	2.18185	0.56594	3.85526	0.000115605	0.00156873
ENSG00000147138	55.5868	-1.52358	0.172745	-8.81983	1.14634e-18	1.12386e-16
ENSG00000147381	91.5556	-2.29283	0.840908	-2.72661	0.00639886	0.0372132
ENSG00000147432	1.74768	-1.69947	0.379591	-4.47711	7.56618e-06	0.000152453
ENSG00000148584	15.8867	-2.24254	0.375299	-5.97536	2.29585e-09	9.64638e-08
ENSG00000148704	10.5671	1.719	0.660532	2.60245	0.00925608	0.0487554
ENSG00000148826	1.51217	-1.67425	0.484068	-3.45871	0.00054277	0.00561583
ENSG00000149021	6940.31	-1.98065	0.37477	-5.28497	1.25726e-07	3.77685e-06
ENSG00000150244	3.87669	-4.01552	0.973864	-4.12328	3.7351e-05	0.000609154
ENSG00000150750	30.974	-1.77851	0.411747	-4.31941	1.56446e-05	0.000287583
ENSG00000152611	101.92	-1.74452	0.311105	-5.6075	2.05265e-08	7.29211e-07
ENSG00000152936	10.8172	-1.77284	0.347514	-5.1015	3.36966e-07	9.16474e-06
ENSG00000153253	130.874	-2.68972	0.288285	-9.33004	1.05826e-20	1.18092e-18
ENSG00000153303	4.59717	-1.53305	0.34941	-4.38753	1.14645e-05	0.000219684
ENSG00000153789	167.929	-2.14122	0.254875	-8.40108	4.42404e-17	3.84102e-15
ENSG00000154080	296.842	-1.81744	0.356407	-5.09933	3.4086e-07	9.26403e-06
ENSG00000154165	49.1208	-2.29983	0.237757	-9.67304	3.92554e-22	4.83568e-20
ENSG00000154478	3.09479	-2.33858	0.479911	-4.87295	1.09942e-06	2.75152e-05
ENSG00000156234	1861.75	-1.51415	0.2252	-6.72359	1.77295e-11	9.63719e-10
ENSG00000156269	4.62568	-1.99437	0.61353	-3.25064	0.00115144	0.0100326
ENSG00000156738	729.198	-4.43618	0.210411	-21.0834	1.13043e-98	4.28896e-94
ENSG00000156755	2.65467	-1.8201	0.281783	-6.45924	1.05229e-10	5.21216e-09
ENSG00000157005	116.082	-4.46794	0.677833	-6.5915	4.35395e-11	2.24195e-09
ENSG00000157330	45.1097	-1.86042	0.351367	-5.29482	1.19133e-07	3.60736e-06
ENSG00000158639	7.23251	-1.68407	0.454733	-3.70343	0.0002127	0.00261251
ENSG00000159217	473.36	1.91434	0.40819	4.68982	2.73444e-06	6.22359e-05
ENSG00000159409	71.894	-1.89268	0.363107	-5.21247	1.86341e-07	5.38049e-06
ENSG00000159618	272.299	-1.54014	0.155468	-9.90651	3.90052e-23	5.10309e-21
ENSG00000159958	290.913	-2.46476	0.17104	-14.4104	4.4507e-47	4.96659e-44
ENSG00000160181	143.077	-1.79829	0.603177	-2.98136	0.00286969	0.0204199
ENSG00000160472	79.6086	-1.63441	0.301019	-5.42959	5.64834e-08	1.84585e-06
ENSG00000160505	4.44531	-1.6778	0.350811	-4.78264	1.73006e-06	4.12831e-05
ENSG00000160683	17.8188	-2.84619	0.216704	-13.134	2.10249e-39	1.10792e-36
ENSG00000160838	58.092	-1.63929	0.284606	-5.75986	8.4183e-09	3.19719e-07
ENSG00000160856	208.991	-2.5942	0.179368	-14.463	2.07465e-47	2.53917e-44
ENSG00000162344	40.5592	-2.32865	0.440189	-5.29013	1.22231e-07	3.68352e-06
ENSG00000162598	78.1668	-1.8137	0.338632	-5.35594	8.51116e-08	2.67541e-06
ENSG00000162739	457.323	-1.65009	0.134391	-12.2782	1.18593e-34	4.05365e-32
ENSG00000162894	641.364	-1.5282	0.135393	-11.2872	1.51819e-29	3.18242e-27
ENSG00000162992	27.7816	-3.26497	0.642179	-5.08421	3.69158e-07	9.99732e-06
ENSG00000163273	6.7042	-1.61327	0.282195	-5.71686	1.08512e-08	4.06422e-07
ENSG00000163394	2.81196	-1.84806	0.590527	-3.12951	0.00175097	0.013939
ENSG00000163518	26.3923	-3.23897	0.225775	-14.346	1.12798e-46	1.1888e-43
ENSG00000163519	109.856	-1.52827	0.165248	-9.24833	2.28022e-20	2.50764e-18
ENSG00000163534	90.7614	-3.18615	0.210778	-15.1162	1.26655e-51	2.52917e-48
ENSG00000163581	2.99343	-1.87422	0.552811	-3.39034	0.000698059	0.00685608
ENSG00000163631	326.306	-3.59763	0.410802	-8.75757	1.99508e-18	1.9115e-16
ENSG00000163792	3.83878	-1.5245	0.276079	-5.52197	3.35218e-08	1.1417e-06
ENSG00000163885	67.8628	-1.6133	0.270383	-5.96671	2.42091e-09	1.00957e-07
ENSG00000164287	61.6462	-1.86899	0.316501	-5.90515	3.52332e-09	1.42362e-07
ENSG00000164434	23.3481	2.2073	0.327264	6.7447	1.53345e-11	8.37133e-10
ENSG00000164451	0.637595	1.87883	0.534639	3.51421	0.000441069	0.00475009
ENSG00000164871	1.69228	-3.42424	1.16891	-2.92942	0.00339598	0.0232157
ENSG00000165061	47.1916	-2.14092	0.417761	-5.12475	2.97932e-07	8.20902e-06
ENSG00000165383	26.6687	-1.57404	0.264704	-5.94641	2.74088e-09	1.12862e-07
ENSG00000165409	35.5335	-1.64131	0.184466	-8.8976	5.70669e-19	5.68287e-17
ENSG00000165556	47.4983	-1.83863	0.434116	-4.23534	2.28202e-05	0.000398262
ENSG00000165583	4.11596	-2.42073	0.76941	-3.14622	0.00165394	0.0133487
ENSG00000165588	5.07943	-3.26918	0.681404	-4.7977	1.60495e-06	3.86869e-05
ENSG00000165731	494.82	-1.6438	0.288265	-5.70239	1.18137e-08	4.38147e-07
ENSG00000166049	5.75133	2.04751	0.788768	2.59584	0.00943602	0.0494902
ENSG00000166535	58.6065	-1.7949	0.326908	-5.49054	4.00712e-08	1.33951e-06
ENSG00000166558	15.969	-1.9839	0.373832	-5.30694	1.11481e-07	3.41096e-06
ENSG00000166573	2.53306	-1.9249	0.508176	-3.78786	0.000151952	0.00197102
ENSG00000166596	126.595	-1.56258	0.248106	-6.29805	3.01423e-10	1.41889e-08
ENSG00000166869	26.2534	-2.29846	0.401846	-5.71977	1.0667e-08	3.99919e-07
ENSG00000166959	398.084	-2.33985	0.330628	-7.07699	1.47322e-12	8.98643e-11
ENSG00000167077	387.641	-1.90641	0.13816	-13.7986	2.60018e-43	1.97307e-40
ENSG00000167483	92.2806	-2.92488	0.199952	-14.6279	1.86456e-48	2.62012e-45
ENSG00000167618	53.9461	-1.56672	0.24295	-6.44874	1.12786e-10	5.57191e-09
ENSG00000167759	179.162	-1.85829	0.31978	-5.81115	6.20449e-09	2.40209e-07
ENSG00000167858	229.306	-1.73796	0.323054	-5.37976	7.45848e-08	2.37401e-06
ENSG00000168081	88.5515	-2.56257	0.166408	-15.3994	1.65228e-53	3.91808e-50
ENSG00000168267	0.878889	-1.87417	0.721651	-2.59706	0.00940248	0.0493552
ENSG00000169314	42.363	-1.50468	0.241667	-6.22627	4.77662e-10	2.20742e-08
ENSG00000169347	62.652	-4.24291	0.539493	-7.86462	3.70212e-15	2.80363e-13
ENSG00000169469	238.794	-1.76251	0.425225	-4.14488	3.3999e-05	0.000564533
ENSG00000169474	21.8136	-1.55536	0.398212	-3.90586	9.38914e-05	0.00131187
ENSG00000169862	437.395	-2.65959	0.356873	-7.45249	9.15949e-14	6.27293e-12
ENSG00000169876	10.1633	-3.65959	0.706983	-5.17635	2.26269e-07	6.36221e-06
ENSG00000169903	658.163	-1.94714	0.373116	-5.21859	1.80287e-07	5.22956e-06
ENSG00000170054	10.6836	-2.1671	0.308145	-7.03273	2.02531e-12	1.2236e-10
ENSG00000170091	15.8167	-1.86532	0.342248	-5.45019	5.0315e-08	1.66e-06
ENSG00000170324	35.4291	-1.55196	0.296718	-5.2304	1.69142e-07	4.92136e-06
ENSG00000170476	2329.08	-2.66035	0.174893	-15.2113	2.97474e-52	6.27026e-49
ENSG00000170486	1.8506	-1.78927	0.348666	-5.13177	2.87031e-07	7.9375e-06
ENSG00000170689	358.488	-2.23716	0.400501	-5.58591	2.32482e-08	8.18237e-07
ENSG00000170819	17.4908	-1.67068	0.189133	-8.83338	1.01561e-18	9.98272e-17
ENSG00000171246	1481.51	-2.0925	0.317579	-6.58893	4.43022e-11	2.2776e-09
ENSG00000171431	82.5168	-3.56455	0.492009	-7.24489	4.32791e-13	2.75512e-11
ENSG00000171595	93.077	-1.8701	0.298134	-6.27268	3.54878e-10	1.66227e-08
ENSG00000171747	1263.55	-1.93333	0.369482	-5.23254	1.67199e-07	4.88353e-06
ENSG00000171951	241.076	-1.50674	0.243736	-6.18184	6.33598e-10	2.88587e-08
ENSG00000172238	1.5791	-1.89324	0.709864	-2.66704	0.00765224	0.0424713
ENSG00000172551	22.854	1.72948	0.321272	5.38323	7.31596e-08	2.33452e-06
ENSG00000172724	1240.51	-2.55758	0.193421	-13.2228	6.47665e-40	3.61369e-37
ENSG00000173404	42.146	-2.95844	0.352722	-8.38747	4.96722e-17	4.2735e-15
ENSG00000173572	1.58141	-2.00028	0.726012	-2.75516	0.00586627	0.034913
ENSG00000173610	4.61572	-1.84108	0.515865	-3.56892	0.000358457	0.00400949
ENSG00000174123	220.193	-2.60008	0.178222	-14.589	3.29771e-48	4.31443e-45
ENSG00000174255	12.623	-1.89784	0.209404	-9.06308	1.26817e-19	1.30042e-17
ENSG00000174469	384.517	1.56254	0.312695	4.99702	5.82239e-07	1.5235e-05
ENSG00000174844	161.687	-1.67486	0.259883	-6.44468	1.15847e-10	5.70824e-09
ENSG00000174898	27.4788	-1.64637	0.320164	-5.14226	2.71454e-07	7.53759e-06
ENSG00000175267	128.695	-1.68172	0.281517	-5.97377	2.31832e-09	9.71926e-08
ENSG00000175329	11.6975	-1.87626	0.574353	-3.26674	0.00108795	0.00961737
ENSG00000175426	777.965	-1.50719	0.382579	-3.93955	8.16331e-05	0.00116833
ENSG00000175664	15.3859	-1.55463	0.308882	-5.0331	4.82621e-07	1.27515e-05
ENSG00000176009	1.52028	-1.64199	0.397341	-4.13245	3.58916e-05	0.000589507
ENSG00000176194	2.27121	1.54448	0.424239	3.64058	0.00027202	0.0032032
ENSG00000176358	63.3995	-2.02689	0.262702	-7.71556	1.20451e-14	8.82249e-13
ENSG00000176601	91.7669	-1.77189	0.268729	-6.59358	4.29355e-11	2.21635e-09
ENSG00000176840	1.67819	-1.98777	0.469618	-4.23275	2.30851e-05	0.000402331
ENSG00000177238	58.6607	-2.15643	0.314758	-6.85109	7.3291e-12	4.13964e-10
ENSG00000177301	11.7161	-2.02362	0.203522	-9.94298	2.70603e-23	3.61513e-21
ENSG00000177455	251.25	-3.32793	0.173819	-19.1459	1.04732e-81	1.32454e-77
ENSG00000177511	2.33554	-1.9215	0.466732	-4.11693	3.83959e-05	0.000623087
ENSG00000178125	18.2334	-1.65178	0.277626	-5.94965	2.68711e-09	1.11059e-07
ENSG00000178343	772.676	-2.65358	0.322618	-8.22515	1.94951e-16	1.62207e-14
ENSG00000178363	38.0833	-1.55056	0.394796	-3.92749	8.58379e-05	0.00122068
ENSG00000178473	134.872	-1.70445	0.336014	-5.07257	3.92486e-07	1.05762e-05
ENSG00000178965	227.453	-1.98916	0.328349	-6.05808	1.37754e-09	5.99373e-08
ENSG00000179253	2.19077	-1.57839	0.278968	-5.65795	1.53195e-08	5.59421e-07
ENSG00000179813	288.891	-2.04608	0.304493	-6.71964	1.82175e-11	9.88825e-10
ENSG00000180090	0.82152	-1.67289	0.545379	-3.06739	0.00215937	0.0164317
ENSG00000180318	18.753	1.56526	0.447784	3.49557	0.000473057	0.00503067
ENSG00000180347	190.456	-1.98757	0.37311	-5.32705	9.98189e-08	3.08909e-06
ENSG00000180438	14.2432	-1.75981	0.290262	-6.06284	1.33742e-09	5.82584e-08
ENSG00000181234	20.6993	-1.97593	0.289654	-6.8217	8.99696e-12	5.04961e-10
ENSG00000181378	160.553	-1.61282	0.25881	-6.23166	4.61508e-10	2.13798e-08
ENSG00000181408	4.46526	-1.52091	0.294919	-5.15704	2.50881e-07	6.99389e-06
ENSG00000181617	215.346	-4.17522	0.249233	-16.7523	5.44897e-63	2.2971e-59
ENSG00000182901	55.4454	-1.50149	0.331989	-4.52273	6.10485e-06	0.00012664
ENSG00000183273	55.9364	-1.57394	0.293317	-5.36602	8.04939e-08	2.54714e-06
ENSG00000183560	1.70802	-1.58822	0.394796	-4.02288	5.74918e-05	0.000871473
ENSG00000183566	4.92724	-1.52087	0.527974	-2.88058	0.00396939	0.0261814
ENSG00000183644	102.594	-1.7717	0.292057	-6.06629	1.30895e-09	5.71493e-08
ENSG00000183654	7.0831	-2.27196	0.873455	-2.60111	0.00929216	0.0489183
ENSG00000184471	1.07322	-1.61447	0.482464	-3.3463	0.000818979	0.00774885
ENSG00000184956	1115.65	-1.90282	0.418883	-4.5426	5.55648e-06	0.000116603
ENSG00000185176	0.875658	-1.85934	0.692784	-2.68386	0.00727773	0.0408287
ENSG00000185681	62.6616	-1.5739	0.313116	-5.02656	4.99363e-07	1.31846e-05
ENSG00000185860	56.5686	-2.30771	0.36294	-6.35839	2.0388e-10	9.75463e-09
ENSG00000186075	2.82846	-2.30338	0.391133	-5.88899	3.88565e-09	1.56171e-07
ENSG00000186265	91.3627	-1.82424	0.144619	-12.6141	1.76596e-36	6.83695e-34
ENSG00000186297	4.51869	-1.76954	0.485866	-3.64202	0.000270505	0.00319257
ENSG00000186329	34.0625	-1.86449	0.359366	-5.18827	2.12255e-07	6.01431e-06
ENSG00000186471	34.3757	-1.74679	0.316074	-5.52654	3.26605e-08	1.11383e-06
ENSG00000186474	499.494	-2.81534	0.440316	-6.39391	1.61696e-10	7.84513e-09
ENSG00000186710	112.944	-1.5829	0.248701	-6.36467	1.95705e-10	9.37533e-09
ENSG00000186910	4.6349	-2.76163	0.491464	-5.61919	1.91852e-08	6.89306e-07
ENSG00000187621	23.0501	-2.00275	0.301663	-6.63905	3.15721e-11	1.64997e-09
ENSG00000187848	17.3098	-1.68292	0.251023	-6.70423	2.0247e-11	1.09429e-09
ENSG00000187862	23.9306	-1.94512	0.197822	-9.83267	8.14344e-23	1.04736e-20
ENSG00000187905	30.6384	-2.05878	0.335324	-6.13967	8.26954e-10	3.7043e-08
ENSG00000187912	36.9794	-3.27146	0.192353	-17.0076	7.21352e-65	3.4211e-61
ENSG00000188011	7.17575	-1.7253	0.236499	-7.29515	2.9832e-13	1.9348e-11
ENSG00000188257	210.385	-2.13579	0.244001	-8.75321	2.07367e-18	1.97681e-16
ENSG00000188403	89.1926	-2.96952	0.230065	-12.9073	4.09156e-38	1.78434e-35
ENSG00000188581	0.88431	-1.68651	0.621207	-2.71489	0.00662972	0.0381986
ENSG00000188822	57.4718	-3.16931	0.199355	-15.8978	6.56426e-57	2.07545e-53
ENSG00000189233	123.661	-1.79967	0.160234	-11.2315	2.8549e-29	5.82354e-27
ENSG00000196092	300.234	-2.98226	0.20722	-14.3918	5.82924e-47	6.31906e-44
ENSG00000196132	59.7106	-1.7941	0.300085	-5.97864	2.25015e-09	9.47503e-08
ENSG00000196228	0.879389	-1.81545	0.611787	-2.96746	0.00300276	0.021129
ENSG00000196344	42.324	-1.89687	0.363677	-5.2158	1.83025e-07	5.30088e-06
ENSG00000196364	10.9331	-2.29112	0.477428	-4.79889	1.59549e-06	3.84835e-05
ENSG00000196593	4.51509	-1.72798	0.397646	-4.34552	1.38945e-05	0.000259855
ENSG00000197057	128.47	-1.89277	0.237233	-7.97852	1.48102e-15	1.14911e-13
ENSG00000197177	8.10142	-1.58248	0.345083	-4.5858	4.52262e-06	9.68357e-05
ENSG00000197273	8.75501	1.50551	0.368648	4.08388	4.429e-05	0.000701359
ENSG00000197446	59.2517	-1.56019	0.339207	-4.59952	4.23462e-06	9.14431e-05
ENSG00000197476	30.0498	-2.83242	0.24894	-11.3779	5.38678e-30	1.16789e-27
ENSG00000197549	20.0736	-3.73888	0.264231	-14.15	1.8672e-45	1.77109e-42
ENSG00000197595	13.5393	-2.20374	0.410524	-5.3681	7.95689e-08	2.52208e-06
ENSG00000197616	4.32231	-1.53489	0.319715	-4.8008	1.58033e-06	3.8215e-05
ENSG00000197794	15.3733	-2.76194	0.256495	-10.768	4.87419e-27	8.33025e-25
ENSG00000197838	9.34127	-1.70264	0.375358	-4.53606	5.7316e-06	0.000119814
ENSG00000198033	7.82315	-2.83101	0.825121	-3.43103	0.000601299	0.0060902
ENSG00000198610	33.7857	-1.60894	0.379979	-4.23428	2.29284e-05	0.000399783
ENSG00000198797	14.0105	1.82691	0.297865	6.13335	8.60462e-10	3.8408e-08
ENSG00000198889	5.37019	-1.79412	0.597507	-3.00267	0.00267619	0.0193037
ENSG00000199370	1.22025	-1.7378	0.446391	-3.893	9.90133e-05	0.00137255
ENSG00000199568	1.50261	-2.02887	0.504662	-4.02026	5.81332e-05	0.000879439
ENSG00000199866	1.2146	-1.92805	0.342162	-5.63491	1.75155e-08	6.34117e-07
ENSG00000199899	6.53626	-1.6187	0.311804	-5.19141	2.08708e-07	5.93597e-06
ENSG00000200156	1.50513	-2.25867	0.714414	-3.16157	0.00156923	0.012841
ENSG00000200169	1.33718	-1.80083	0.626569	-2.87412	0.00405153	0.0265216
ENSG00000200354	2.34526	-2.39323	0.527459	-4.53728	5.69835e-06	0.000119382
ENSG00000200795	10.3488	-2.21307	0.413348	-5.35401	8.60244e-08	2.70187e-06
ENSG00000200959	3.55615	-2.60271	0.646308	-4.02704	5.64843e-05	0.000858947
ENSG00000201098	3.76478	-2.33671	0.510379	-4.57839	4.68574e-06	9.99334e-05
ENSG00000201793	1.43878	-1.84061	0.528174	-3.48486	0.0004924	0.00519525
ENSG00000202538	29.0518	-2.54068	0.39254	-6.47242	9.64445e-11	4.79581e-09
ENSG00000203963	15.5397	-2.82897	0.425404	-6.65008	2.92929e-11	1.53508e-09
ENSG00000204001	4.10286	-2.63247	0.506041	-5.20209	1.97055e-07	5.62564e-06
ENSG00000204065	7.03463	1.66773	0.303331	5.49804	3.84045e-08	1.29368e-06
ENSG00000204110	2.26093	-2.18432	0.30483	-7.16568	7.73993e-13	4.85389e-11
ENSG00000204165	22.7026	-1.72317	0.169384	-10.1732	2.6127e-24	3.7407e-22
ENSG00000204290	3.14818	-1.53705	0.257607	-5.96667	2.42143e-09	1.00957e-07
ENSG00000204347	1.93471	-1.6085	0.420223	-3.82772	0.000129335	0.00171878
ENSG00000204475	53.3024	-1.67277	0.160744	-10.4065	2.31659e-25	3.57292e-23
ENSG00000204670	16.3263	-3.34778	0.277507	-12.0637	1.64136e-33	4.8275e-31
ENSG00000204711	120.636	-1.72535	0.308622	-5.59049	2.26424e-08	7.9914e-07
ENSG00000204776	4.4797	-2.92379	0.317617	-9.20542	3.4034e-20	3.68939e-18
ENSG00000204780	1.49019	-2.43051	0.399694	-6.08092	1.19496e-09	5.22931e-08
ENSG00000204933	3.24362	-2.13784	0.489494	-4.36745	1.25705e-05	0.000238468
ENSG00000204936	284.29	-2.25829	0.305322	-7.3964	1.39923e-13	9.37956e-12
ENSG00000205056	21.5215	-3.14826	0.214476	-14.6789	8.80571e-49	1.33639e-45
ENSG00000205279	1.19828	-1.52035	0.467906	-3.24925	0.00115708	0.010069
ENSG00000205325	1.65168	1.59301	0.493187	3.23004	0.00123775	0.0106056
ENSG00000205922	24.3633	-2.88807	0.437238	-6.60527	3.96803e-11	2.0539e-09
ENSG00000206026	0.501723	1.57444	0.604036	2.60653	0.00914635	0.0483596
ENSG00000206028	1.82428	-1.50226	0.296449	-5.06753	4.03014e-07	1.08465e-05
ENSG00000206066	9.07059	-2.59621	0.277383	-9.35963	8.00166e-21	8.98198e-19
ENSG00000206072	10.1816	-2.01113	0.49552	-4.05862	4.9364e-05	0.000767905
ENSG00000206192	1.97967	-1.99726	0.532272	-3.75232	0.000175202	0.00221874
ENSG00000206199	36.2973	-1.67223	0.285598	-5.8552	4.76433e-09	1.87904e-07
ENSG00000207296	8.75398	-1.73206	0.602606	-2.87428	0.0040495	0.0265136
ENSG00000207562	4.13511	-1.85858	0.435702	-4.26572	1.99262e-05	0.000354274
ENSG00000211592	196060	-2.72011	0.187668	-14.4943	1.31728e-47	1.66597e-44
ENSG00000211593	30.3284	-2.98211	0.21773	-13.6964	1.06756e-42	7.50081e-40
ENSG00000211598	14973.5	-2.91929	0.206733	-14.121	2.81792e-45	2.60767e-42
ENSG00000211599	176.785	-2.61338	0.246314	-10.61	2.67831e-26	4.30583e-24
ENSG00000211611	411.597	-3.09648	0.265493	-11.6631	1.96711e-31	4.87804e-29
ENSG00000211623	2.93652	-2.16403	0.407638	-5.30872	1.10397e-07	3.38062e-06
ENSG00000211625	586.24	-2.58131	0.213268	-12.1036	1.01096e-33	3.02022e-31
ENSG00000211626	5.9194	-3.73322	0.392973	-9.49992	2.10045e-21	2.40764e-19
ENSG00000211632	192.346	-2.49659	0.201625	-12.3823	3.25708e-35	1.15492e-32
ENSG00000211633	39.0051	-2.8374	0.240762	-11.7851	4.65997e-32	1.21099e-29
ENSG00000211637	2078.03	-2.4755	0.227406	-10.8858	1.34723e-27	2.38856e-25
ENSG00000211638	1604.09	-2.89076	0.252756	-11.437	2.73291e-30	6.13546e-28
ENSG00000211639	364.265	-2.91799	0.273761	-10.6589	1.58473e-26	2.62561e-24
ENSG00000211640	3583.4	-2.6885	0.221463	-12.1397	6.50431e-34	1.99016e-31
ENSG00000211641	2.48116	-2.37967	0.336828	-7.06493	1.60698e-12	9.75529e-11
ENSG00000211642	452.15	-2.69614	0.266842	-10.1039	5.31047e-24	7.43485e-22
ENSG00000211644	5482.1	-3.07829	0.209084	-14.7228	4.60478e-49	8.05293e-46
ENSG00000211645	53.1931	-2.24206	0.217384	-10.3138	6.10274e-25	9.0095e-23
ENSG00000211647	26.9697	-3.04509	0.26371	-11.5471	7.63227e-31	1.78751e-28
ENSG00000211648	3238.34	-1.99452	0.207213	-9.62543	6.24457e-22	7.49763e-20
ENSG00000211649	625.452	-1.99094	0.215175	-9.25267	2.18954e-20	2.41493e-18
ENSG00000211650	543.255	-2.98058	0.244797	-12.1757	4.187e-34	1.32382e-31
ENSG00000211651	4885.43	-2.99353	0.203618	-14.7017	6.2845e-49	1.0367e-45
ENSG00000211652	596.355	-2.56082	0.219992	-11.6405	2.56494e-31	6.31925e-29
ENSG00000211653	6794.09	-2.38054	0.198633	-11.9846	4.27832e-33	1.23911e-30
ENSG00000211654	113.439	-2.61372	0.319239	-8.18736	2.67011e-16	2.17864e-14
ENSG00000211655	419.393	-2.71821	0.237303	-11.4546	2.22987e-30	5.06608e-28
ENSG00000211656	17.6412	-2.25037	0.254333	-8.84815	8.89783e-19	8.81443e-17
ENSG00000211657	6.62663	-2.70634	0.308016	-8.78636	1.54491e-18	1.4877e-16
ENSG00000211658	830.645	-3.54949	0.266591	-13.3144	1.90997e-40	1.16881e-37
ENSG00000211659	4995.45	-2.75005	0.213006	-12.9107	3.91869e-38	1.72883e-35
ENSG00000211660	7219.92	-2.67299	0.213219	-12.5364	4.72129e-36	1.706e-33
ENSG00000211661	8.60044	-1.52666	0.31538	-4.84072	1.2937e-06	3.19351e-05
ENSG00000211662	8310.59	-2.89508	0.202683	-14.2838	2.76248e-46	2.75819e-43
ENSG00000211663	6651.71	-2.55197	0.226031	-11.2904	1.46431e-29	3.08652e-27
ENSG00000211664	348.108	-2.57537	0.235855	-10.9193	9.3218e-28	1.6683e-25
ENSG00000211665	80.9088	-2.83341	0.24951	-11.3559	6.93294e-30	1.48612e-27
ENSG00000211666	7447.43	-2.02322	0.21025	-9.62292	6.39905e-22	7.65887e-20
ENSG00000211667	50.7188	-2.74562	0.247373	-11.0991	1.26697e-28	2.44011e-26
ENSG00000211668	3374.21	-2.16232	0.209306	-10.3309	5.10812e-25	7.57059e-23
ENSG00000211669	2476.63	-2.48899	0.250222	-9.94711	2.59611e-23	3.48053e-21
ENSG00000211670	955.193	-2.35424	0.237491	-9.91296	3.6565e-23	4.80039e-21
ENSG00000211672	31.7485	-3.01102	0.278745	-10.8021	3.36493e-27	5.80313e-25
ENSG00000211673	3204.65	-2.96831	0.208836	-14.2136	7.54223e-46	7.33743e-43
ENSG00000211674	5.63855	-2.79935	0.277128	-10.1013	5.45147e-24	7.5826e-22
ENSG00000211676	17.4937	-2.22915	0.215169	-10.36	3.76996e-25	5.67603e-23
ENSG00000211677	20455.3	-2.34099	0.183032	-12.7901	1.86304e-37	7.68321e-35
ENSG00000211678	4.37825	-2.62595	0.303232	-8.65985	4.72397e-18	4.39294e-16
ENSG00000211679	13748.8	-2.59642	0.195658	-13.2702	3.44821e-40	1.98225e-37
ENSG00000211685	578.999	-2.69066	0.253248	-10.6246	2.28944e-26	3.72806e-24
ENSG00000211710	12.522	-1.57732	0.197849	-7.97231	1.55741e-15	1.20346e-13
ENSG00000211717	1.54573	-1.66636	0.363118	-4.58904	4.45295e-06	9.56137e-05
ENSG00000211724	11.1587	-1.51774	0.188285	-8.06085	7.57663e-16	6.02652e-14
ENSG00000211734	39.1471	-1.57107	0.15609	-10.0652	7.87396e-24	1.08635e-21
ENSG00000211749	4.5805	-1.91053	0.258661	-7.38622	1.51065e-13	1.00553e-11
ENSG00000211750	8.50481	-1.59231	0.20006	-7.95917	1.73193e-15	1.33019e-13
ENSG00000211751	37.0698	-1.51777	0.149019	-10.1851	2.31188e-24	3.34791e-22
ENSG00000211752	7.62681	-1.56954	0.215583	-7.28044	3.32724e-13	2.13964e-11
ENSG00000211764	4.192	-1.51807	0.224052	-6.77556	1.2393e-11	6.8244e-10
ENSG00000211765	2.15506	-1.61439	0.260417	-6.19923	5.67415e-10	2.60607e-08
ENSG00000211766	3.27413	-1.78539	0.243345	-7.33687	2.18648e-13	1.43773e-11
ENSG00000211767	3.99464	-1.59195	0.220724	-7.21243	5.49636e-13	3.48143e-11
ENSG00000211771	5.1421	-1.81112	0.212319	-8.53018	1.46124e-17	1.31377e-15
ENSG00000211787	16.0819	-1.55893	0.170576	-9.1392	6.29141e-20	6.59399e-18
ENSG00000211788	23.7675	-1.53318	0.176038	-8.70941	3.05472e-18	2.8759e-16
ENSG00000211809	7.7492	-1.50204	0.214076	-7.01639	2.27681e-12	1.36684e-10
ENSG00000211812	5.76932	-1.67631	0.227253	-7.37642	1.626e-13	1.07853e-11
ENSG00000211871	0.991463	-1.74577	0.315818	-5.52777	3.24321e-08	1.10757e-06
ENSG00000211879	0.671457	-1.59061	0.377972	-4.20828	2.57325e-05	0.000442773
ENSG00000211883	0.826702	-1.66545	0.364371	-4.57076	4.85967e-06	0.00010341
ENSG00000211884	0.844079	-1.55781	0.339543	-4.58797	4.47579e-06	9.60303e-05
ENSG00000211886	1.36669	-1.65098	0.312104	-5.28984	1.22425e-07	3.68644e-06
ENSG00000211887	1.13543	-1.86305	0.328589	-5.66985	1.42925e-08	5.23932e-07
ENSG00000211890	16912.5	-2.21114	0.210704	-10.4941	9.19972e-26	1.44234e-23
ENSG00000211891	69.0426	-2.44777	0.268582	-9.11367	7.96387e-20	8.25566e-18
ENSG00000211892	21097.2	-3.06698	0.232867	-13.1705	1.29751e-39	6.93363e-37
ENSG00000211893	35644.2	-2.51877	0.186879	-13.4781	2.10563e-41	1.40158e-38
ENSG00000211895	168816	-2.28116	0.19524	-11.6839	1.54132e-31	3.8728e-29
ENSG00000211896	315597	-2.50624	0.207016	-12.1065	9.75686e-34	2.93798e-31
ENSG00000211897	44462.7	-2.48549	0.203178	-12.233	2.07028e-34	6.89021e-32
ENSG00000211898	5374.27	-2.6863	0.279506	-9.61088	7.19289e-22	8.55502e-20
ENSG00000211899	55588.3	-2.27976	0.230725	-9.88086	5.04005e-23	6.52643e-21
ENSG00000211904	65.3009	-2.81411	0.216316	-13.0093	1.08393e-38	5.01529e-36
ENSG00000211905	23.537	-2.92607	0.262076	-11.165	6.05116e-29	1.21475e-26
ENSG00000211907	0.522336	-1.64485	0.400385	-4.10816	3.98819e-05	0.000643076
ENSG00000211911	2.85624	-2.65974	0.345047	-7.70833	1.27471e-14	9.30075e-13
ENSG00000211912	0.803495	-1.99336	0.446547	-4.46395	8.04617e-06	0.000160928
ENSG00000211914	0.690215	-1.97306	0.425549	-4.6365	3.5436e-06	7.79254e-05
ENSG00000211917	1.63853	-2.75352	0.373522	-7.37175	1.68397e-13	1.11503e-11
ENSG00000211918	1.76638	-2.95044	0.421329	-7.0027	2.51078e-12	1.50018e-10
ENSG00000211920	0.720182	-1.89602	0.474041	-3.9997	6.34227e-05	0.00094737
ENSG00000211924	3.89627	-2.96152	0.307176	-9.64112	5.36006e-22	6.49731e-20
ENSG00000211925	0.565787	-1.80629	0.424473	-4.25536	2.08714e-05	0.00036866
ENSG00000211930	8.66312	-3.34903	0.322015	-10.4002	2.47313e-25	3.79891e-23
ENSG00000211931	2.843	-3.51149	0.346477	-10.1348	3.86982e-24	5.47853e-22
ENSG00000211933	169.616	-2.66644	0.240585	-11.0832	1.51392e-28	2.90099e-26
ENSG00000211934	2353.18	-2.4345	0.229492	-10.6082	2.73004e-26	4.37048e-24
ENSG00000211935	168.488	-2.73902	0.279421	-9.8025	1.09833e-22	1.39371e-20
ENSG00000211937	539.596	-2.92764	0.227025	-12.8957	4.76005e-38	2.05229e-35
ENSG00000211938	205.364	-2.39978	0.207333	-11.5746	5.54597e-31	1.32339e-28
ENSG00000211941	2622.32	-2.66463	0.212039	-12.5667	3.21836e-36	1.23341e-33
ENSG00000211942	598.434	-2.97027	0.256696	-11.5712	5.76997e-31	1.36824e-28
ENSG00000211943	3345.45	-2.6709	0.205442	-13.0007	1.21173e-38	5.53907e-36
ENSG00000211944	5.21105	-2.36991	0.295686	-8.01495	1.10181e-15	8.67296e-14
ENSG00000211945	5126.71	-2.4435	0.217838	-11.2171	3.36294e-29	6.82318e-27
ENSG00000211946	192.368	-2.43246	0.238302	-10.2074	1.8364e-24	2.66953e-22
ENSG00000211947	3112.34	-2.80048	0.208201	-13.4508	3.04397e-41	1.99123e-38
ENSG00000211949	7126.07	-2.1531	0.20259	-10.6279	2.21085e-26	3.61559e-24
ENSG00000211950	2178.47	-2.30376	0.243031	-9.47926	2.56102e-21	2.92674e-19
ENSG00000211951	696.028	-2.88421	0.23659	-12.1907	3.48206e-34	1.1196e-31
ENSG00000211952	386.716	-2.75816	0.200679	-13.7441	5.52561e-43	3.9556e-40
ENSG00000211955	1819.76	-2.36611	0.21859	-10.8245	2.63617e-27	4.58802e-25
ENSG00000211956	2567.2	-2.51042	0.210584	-11.9213	9.16925e-33	2.5962e-30
ENSG00000211957	55.6086	-2.11402	0.222179	-9.51493	1.81836e-21	2.10979e-19
ENSG00000211958	36.3142	-2.34784	0.213001	-11.0227	2.97121e-28	5.49906e-26
ENSG00000211959	4765.15	-2.7215	0.205694	-13.2308	5.82834e-40	3.30049e-37
ENSG00000211961	169.204	-3.30017	0.248442	-13.2835	2.88758e-40	1.71184e-37
ENSG00000211962	2499.44	-2.87293	0.205171	-14.0026	1.50216e-44	1.26652e-41
ENSG00000211964	768.448	-2.41536	0.223403	-10.8117	3.03104e-27	5.25117e-25
ENSG00000211965	1705.75	-2.54522	0.216825	-11.7386	8.08389e-32	2.05846e-29
ENSG00000211966	5556.75	-2.51534	0.210128	-11.9705	5.0723e-33	1.44698e-30
ENSG00000211967	781.956	-2.0856	0.215638	-9.67178	3.974e-22	4.87953e-20
ENSG00000211968	367.371	-2.94755	0.248492	-11.8617	1.8711e-32	5.10729e-30
ENSG00000211970	352.903	-3.12974	0.216896	-14.4297	3.36688e-47	3.99196e-44
ENSG00000211972	351.151	-1.92998	0.226411	-8.52427	1.53782e-17	1.37935e-15
ENSG00000211973	910.001	-2.75456	0.247362	-11.1357	8.40557e-29	1.66972e-26
ENSG00000211974	338.006	-2.40238	0.274725	-8.74465	2.237e-18	2.12185e-16
ENSG00000211976	1610.74	-2.56082	0.269479	-9.50288	2.04156e-21	2.35438e-19
ENSG00000211978	44.3263	-1.85273	0.192408	-9.62917	6.02137e-22	7.26636e-20
ENSG00000211979	39.6482	-1.86294	0.205021	-9.08658	1.02202e-19	1.05371e-17
ENSG00000213130	7.54469	-2.91719	0.490589	-5.9463	2.74264e-09	1.12862e-07
ENSG00000213231	0.67621	-2.01044	0.636453	-3.15883	0.00158406	0.0129249
ENSG00000213262	2.62836	-1.70465	0.255114	-6.68194	2.35798e-11	1.25475e-09
ENSG00000214301	1.88848	-2.08607	0.286634	-7.27781	3.39273e-13	2.17807e-11
ENSG00000214336	138.96	-1.54753	0.378805	-4.08529	4.40227e-05	0.00069798
ENSG00000214381	0.939749	-1.99197	0.709085	-2.80921	0.00496637	0.0307539
ENSG00000214754	1.50395	-2.66511	0.670732	-3.97343	7.08442e-05	0.00103996
ENSG00000214797	15.0085	-1.52076	0.335893	-4.52751	5.9683e-06	0.000124147
ENSG00000215177	5.05335	-2.11029	0.363553	-5.80464	6.45038e-09	2.4922e-07
ENSG00000215187	117.225	-1.62538	0.228278	-7.1202	1.07771e-12	6.6487e-11
ENSG00000215612	1.05118	-2.09642	0.655593	-3.19775	0.00138503	0.0116132
ENSG00000216863	6.05344	-1.6087	0.222505	-7.22994	4.8319e-13	3.07081e-11
ENSG00000217236	10.5831	1.75172	0.628944	2.78517	0.00534991	0.0325551
ENSG00000217330	2.05781	-2.07861	0.481377	-4.31804	1.57418e-05	0.000289229
ENSG00000217488	1.09497	-2.04391	0.710441	-2.87695	0.00401536	0.0263696
ENSG00000219159	18.9718	-1.89991	0.426893	-4.45055	8.56522e-06	0.000170054
ENSG00000221882	1.49626	-1.66768	0.399872	-4.17054	3.03882e-05	0.000512199
ENSG00000222001	7.33469	-3.32985	0.600632	-5.54391	2.95788e-08	1.02022e-06
ENSG00000222037	47.4128	-2.42937	0.205025	-11.8491	2.17455e-32	5.8514e-30
ENSG00000222724	1.22717	-1.95272	0.5762	-3.38895	0.0007016	0.00688018
ENSG00000223350	392.676	-3.45397	0.250431	-13.7921	2.84386e-43	2.11567e-40
ENSG00000223629	1.94085	-2.94886	1.1268	-2.61701	0.00887037	0.047274
ENSG00000223648	282.309	-2.38658	0.270918	-8.8092	1.2604e-18	1.22933e-16
ENSG00000223750	1.43485	-1.83512	0.284864	-6.44209	1.17842e-10	5.7915e-09
ENSG00000223816	1.52833	-2.43265	0.393834	-6.17684	6.5396e-10	2.96793e-08
ENSG00000223931	42.455	-2.45328	0.212692	-11.5344	8.8508e-31	2.06017e-28
ENSG00000223991	9.91042	-1.72681	0.34299	-5.03459	4.78869e-07	1.26612e-05
ENSG00000224041	232.465	-2.74714	0.231461	-11.8687	1.72175e-32	4.76825e-30
ENSG00000224045	0.935607	-1.72797	0.571027	-3.02608	0.00247745	0.0181671
ENSG00000224137	46.5245	-1.80045	0.173552	-10.3741	3.25163e-25	4.93477e-23
ENSG00000224220	27.2871	-2.70117	0.202945	-13.3098	2.029e-40	1.22194e-37
ENSG00000224373	3464.55	-2.38983	0.216285	-11.0494	2.2063e-28	4.14658e-26
ENSG00000224387	2.45946	-1.76823	0.306117	-5.77631	7.63562e-09	2.92334e-07
ENSG00000224445	1.09329	-1.7721	0.507419	-3.49238	0.000478744	0.00508084
ENSG00000224563	0.744078	-1.63598	0.62372	-2.62293	0.00871763	0.0467037
ENSG00000224565	2.95331	-1.88764	0.289389	-6.52283	6.89926e-11	3.49486e-09
ENSG00000224568	1.76825	-2.42842	0.720086	-3.3724	0.000745156	0.0071884
ENSG00000224585	23.577	-2.95063	0.268226	-11.0005	3.79844e-28	6.99594e-26
ENSG00000224607	45.1441	-3.23357	0.287599	-11.2433	2.49783e-29	5.15055e-27
ENSG00000224650	2106.76	-2.58898	0.200854	-12.8898	5.13455e-38	2.16455e-35
ENSG00000224739	2.56876	-1.96507	0.445469	-4.41124	1.02779e-05	0.00019926
ENSG00000225107	7.1212	-1.64247	0.392768	-4.18178	2.8923e-05	0.000489895
ENSG00000225110	1.34931	-2.44228	0.735456	-3.32077	0.000897688	0.00828288
ENSG00000225334	2.43789	-1.73808	0.503838	-3.44967	0.000561266	0.00576319
ENSG00000225380	6.46794	-3.13916	0.311046	-10.0923	5.97563e-24	8.2745e-22
ENSG00000225523	121.727	-3.16104	0.286508	-11.033	2.64827e-28	4.9254e-26
ENSG00000225532	4.28544	-1.54805	0.357121	-4.33479	1.45899e-05	0.000271084
ENSG00000225542	0.995473	-2.04452	0.761867	-2.68357	0.00728404	0.040858
ENSG00000225581	0.803489	1.92406	0.505614	3.80539	0.000141578	0.00185741
ENSG00000225698	444.456	-2.51014	0.219717	-11.4244	3.15705e-30	7.04598e-28
ENSG00000225783	1036.35	-1.69889	0.21252	-7.99399	1.30636e-15	1.02195e-13
ENSG00000225825	1.68624	-2.35867	0.354924	-6.64556	3.02074e-11	1.58082e-09
ENSG00000225948	1.71871	-1.61597	0.298054	-5.42174	5.90217e-08	1.91497e-06
ENSG00000226141	2.12086	-2.68237	0.855588	-3.13512	0.00171785	0.0137464
ENSG00000226320	1.71234	-1.83082	0.45731	-4.00345	6.24245e-05	0.000935037
ENSG00000226374	3.54891	-2.95483	0.803854	-3.67583	0.000237077	0.00286463
ENSG00000226423	0.985594	-1.97008	0.360081	-5.47122	4.46936e-08	1.48227e-06
ENSG00000226571	3.81569	-2.63323	0.303608	-8.67314	4.20365e-18	3.91869e-16
ENSG00000226594	0.948035	-1.80667	0.548051	-3.29654	0.000978831	0.00886979
ENSG00000226660	17.6733	-1.50848	0.172532	-8.74322	2.26566e-18	2.14367e-16
ENSG00000226717	1.37117	-1.50896	0.512488	-2.94437	0.00323609	0.0224093
ENSG00000226777	305.059	-3.22863	0.177432	-18.1965	5.5029e-74	4.17571e-70
ENSG00000227145	7.2742	-1.94036	0.228222	-8.5021	1.86199e-17	1.6506e-15
ENSG00000227196	0.622066	-1.5421	0.401739	-3.83856	0.000123759	0.0016557
ENSG00000227217	1.1006	-2.16651	0.366467	-5.9119	3.38182e-09	1.37377e-07
ENSG00000227335	0.638708	-1.54554	0.379454	-4.07307	4.63982e-05	0.000728037
ENSG00000227368	8.93588	-1.85334	0.396064	-4.67939	2.87729e-06	6.50967e-05
ENSG00000227800	1.06953	-2.01491	0.419642	-4.8015	1.57483e-06	3.81236e-05
ENSG00000227877	4.17836	-1.65402	0.338476	-4.88669	1.02547e-06	2.5852e-05
ENSG00000227920	1.26677	-1.72724	0.335681	-5.14549	2.66829e-07	7.41667e-06
ENSG00000228037	18.6291	-1.78439	0.183827	-9.7069	2.81768e-22	3.49364e-20
ENSG00000228131	0.627828	-1.8749	0.432348	-4.33655	1.44739e-05	0.000269061
ENSG00000228171	2.9854	-1.98926	0.272329	-7.30461	2.78064e-13	1.80651e-11
ENSG00000228291	1.06658	-1.6804	0.629509	-2.66939	0.00759901	0.0422314
ENSG00000228325	17.9252	-2.98558	0.308945	-9.6638	4.29608e-22	5.22428e-20
ENSG00000228496	5.60791	-2.29226	0.593128	-3.8647	0.000111228	0.00151966
ENSG00000228590	1.64063	-1.66927	0.303962	-5.49169	3.9811e-08	1.33316e-06
ENSG00000228648	1.79202	-2.18503	0.433677	-5.03839	4.69471e-07	1.24474e-05
ENSG00000228670	0.946607	-1.54289	0.486103	-3.174	0.00150354	0.0124281
ENSG00000228723	104.445	-1.99998	0.380691	-5.25357	1.49182e-07	4.41162e-06
ENSG00000228835	1.56989	-1.68763	0.441544	-3.82212	0.000132308	0.00175582
ENSG00000229092	35.6358	-2.29653	0.214742	-10.6944	1.08123e-26	1.82324e-24
ENSG00000229205	2.79478	-2.28717	0.681636	-3.35542	0.000792451	0.00755816
ENSG00000229228	16.8435	-2.22406	0.202655	-10.9746	5.06089e-28	9.2761e-26
ENSG00000229393	2.57092	-1.77948	0.32187	-5.52856	3.22862e-08	1.10358e-06
ENSG00000229590	2.39656	-1.55266	0.272564	-5.69651	1.22287e-08	4.51333e-07
ENSG00000229699	0.790381	-1.84405	0.544472	-3.38686	0.000706964	0.00691669
ENSG00000229703	4.35638	-2.37487	0.619631	-3.83272	0.000126736	0.00168897
ENSG00000229769	4.10961	-1.576	0.248888	-6.33217	2.41736e-10	1.1479e-08
ENSG00000229900	1.50435	-2.0642	0.506165	-4.07811	4.54027e-05	0.000716543
ENSG00000230006	336.508	-2.49243	0.206271	-12.0833	1.29471e-33	3.8377e-31
ENSG00000230062	52.1218	-1.7735	0.318527	-5.56781	2.57961e-08	8.97093e-07
ENSG00000230099	17.5005	-1.5144	0.184191	-8.22188	2.00341e-16	1.65964e-14
ENSG00000230156	3.91091	-1.57529	0.354568	-4.44285	8.87754e-06	0.000174882
ENSG00000230269	2.43316	-1.78381	0.567183	-3.14503	0.00166069	0.0133918
ENSG00000230417	3.46719	-1.82054	0.298848	-6.09187	1.116e-09	4.90639e-08
ENSG00000230481	21.6303	-3.06587	0.248255	-12.3497	4.88817e-35	1.70149e-32
ENSG00000230515	0.971416	-1.74092	0.327687	-5.31276	1.0798e-07	3.31193e-06
ENSG00000230657	4.92675	-4.62074	0.810309	-5.70244	1.18104e-08	4.38147e-07
ENSG00000230709	6.79463	-2.29296	0.243118	-9.43147	4.04387e-21	4.56633e-19
ENSG00000230739	1.27795	-1.7773	0.546516	-3.25205	0.00114577	0.0099912
ENSG00000231150	2.09629	-1.73455	0.289147	-5.99886	1.98702e-09	8.46121e-08
ENSG00000231172	6.11638	-1.54128	0.342731	-4.49707	6.88973e-06	0.000140615
ENSG00000231292	260.631	-2.7575	0.221758	-12.4347	1.69313e-35	6.0603e-33
ENSG00000231331	33.2104	-2.81918	0.249911	-11.2808	1.63337e-29	3.40504e-27
ENSG00000231392	0.682822	-1.72395	0.418855	-4.11588	3.85712e-05	0.000624863
ENSG00000231421	1.30153	-2.57705	0.797422	-3.23173	0.00123045	0.0105645
ENSG00000231475	1138.27	-2.93907	0.225083	-13.0577	5.74516e-39	2.7592e-36
ENSG00000231621	39.1276	-1.7585	0.262857	-6.68996	2.23236e-11	1.19461e-09
ENSG00000231713	2.09504	-1.50838	0.503126	-2.99801	0.00271745	0.0195493
ENSG00000231720	6.85309	-2.16598	0.426922	-5.07349	3.90592e-07	1.05401e-05
ENSG00000231738	73.6288	-2.18968	0.359841	-6.08514	1.1639e-09	5.10513e-08
ENSG00000231824	0.86327	-1.52624	0.574722	-2.65562	0.00791631	0.0435546
ENSG00000231877	2.21998	2.14117	0.413652	5.17626	2.26377e-07	6.36221e-06
ENSG00000231924	3.62308	-1.94593	0.738612	-2.63458	0.00842419	0.0455555
ENSG00000232216	528.425	-2.55806	0.237886	-10.7533	5.71952e-27	9.73114e-25
ENSG00000232594	2.19756	-2.94511	0.429017	-6.86478	6.65925e-12	3.78799e-10
ENSG00000232599	3.17811	-2.21571	0.566897	-3.90849	9.28742e-05	0.00130099
ENSG00000232613	27.1766	-2.40657	0.180297	-13.3478	1.21956e-40	7.58546e-38
ENSG00000232680	4.32942	-1.5213	0.410501	-3.70596	0.000210592	0.00258997
ENSG00000232747	2.93792	-2.18204	0.317301	-6.87689	6.11745e-12	3.49772e-10
ENSG00000232884	13.3103	-2.187	0.224768	-9.73005	2.24472e-22	2.81079e-20
ENSG00000233125	18.4193	-2.241	0.387485	-5.78346	7.3178e-09	2.81302e-07
ENSG00000233214	3.73153	-1.767	0.391506	-4.51334	6.38144e-06	0.000131657
ENSG00000233238	1.97078	-3.06476	1.08252	-2.83113	0.00463834	0.0293287
ENSG00000233304	1.75016	-3.20699	0.698476	-4.59141	4.40252e-06	9.47722e-05
ENSG00000233308	5.78711	-2.83197	0.276656	-10.2364	1.36164e-24	1.99467e-22
ENSG00000233355	36.2636	-1.76008	0.179203	-9.82172	9.07776e-23	1.15966e-20
ENSG00000233508	3.19284	-2.2458	0.643658	-3.48912	0.00048462	0.0051284
ENSG00000233569	3.8189	-2.78692	0.5011	-5.5616	2.67307e-08	9.27049e-07
ENSG00000233577	0.792344	-1.96652	0.482601	-4.07484	4.60452e-05	0.00072455
ENSG00000233730	13.1516	-1.82158	0.33612	-5.41944	5.97849e-08	1.93541e-06
ENSG00000233732	16.8112	-3.1545	0.24958	-12.6392	1.28349e-36	5.0726e-34
ENSG00000233999	91.4717	-3.03682	0.216407	-14.0329	9.80112e-45	8.648e-42
ENSG00000234184	25.1492	-3.76352	0.225596	-16.6826	1.75406e-62	6.65508e-59
ENSG00000234211	0.914214	-1.65764	0.335547	-4.94012	7.80758e-07	2.00696e-05
ENSG00000234224	45.0387	-2.34556	0.440494	-5.32484	1.01043e-07	3.12444e-06
ENSG00000234332	6.33142	-1.65544	0.215076	-7.69701	1.3929e-14	1.01241e-12
ENSG00000234389	7.52554	-1.60828	0.230656	-6.97266	3.11013e-12	1.83803e-10
ENSG00000234663	16.5413	-1.52458	0.166291	-9.16819	4.81031e-20	5.14107e-18
ENSG00000234722	17.4634	-2.73297	0.400533	-6.82333	8.89537e-12	5.0074e-10
ENSG00000234795	0.880345	-1.50471	0.507604	-2.96433	0.0030334	0.0213209
ENSG00000234854	133.16	-2.5319	0.887269	-2.85359	0.00432281	0.0278364
ENSG00000234965	8.67514	-1.70377	0.261364	-6.51876	7.08911e-11	3.58146e-09
ENSG00000235101	1.09949	-1.63571	0.291072	-5.61962	1.91379e-08	6.88258e-07
ENSG00000235142	57.6008	-1.81708	0.318702	-5.70151	1.18754e-08	4.40005e-07
ENSG00000235235	1.05906	-2.08061	0.355098	-5.85926	4.64931e-09	1.83941e-07
ENSG00000235304	14.6379	-1.72717	0.189824	-9.09879	9.13461e-20	9.44349e-18
ENSG00000235366	11.3756	-1.65758	0.224345	-7.38853	1.48466e-13	9.91717e-12
ENSG00000235532	13.0697	-2.94294	0.234398	-12.5553	3.71673e-36	1.41016e-33
ENSG00000235601	30.3668	-1.51978	0.456846	-3.32667	0.000878905	0.0081512
ENSG00000235621	23.3472	-3.20716	0.231921	-13.8287	1.71172e-43	1.32539e-40
ENSG00000235740	1.47367	-1.55115	0.38465	-4.03264	5.51531e-05	0.000840725
ENSG00000236164	9.06839	-1.5948	0.357906	-4.45591	8.35373e-06	0.00016629
ENSG00000236170	0.77252	-2.05944	0.384907	-5.35049	8.77164e-08	2.75045e-06
ENSG00000236278	1.36393	-1.51103	0.32459	-4.65519	3.23681e-06	7.21127e-05
ENSG00000236452	3.33287	-1.55636	0.367724	-4.23241	2.31203e-05	0.000402759
ENSG00000236525	1.39839	-1.70961	0.341536	-5.00564	5.56768e-07	1.45987e-05
ENSG00000236668	0.714857	-1.67583	0.600047	-2.79282	0.00522503	0.0319497
ENSG00000236946	5.19744	-2.16758	0.236197	-9.17698	4.43335e-20	4.77857e-18
ENSG00000237111	36.6531	-3.26092	0.222676	-14.6442	1.46638e-48	2.13985e-45
ENSG00000237127	0.665194	-1.67286	0.477837	-3.5009	0.000463698	0.00494977
ENSG00000237265	1.72947	-1.85557	0.614615	-3.01908	0.00253544	0.0185173
ENSG00000237336	2.32754	-1.95391	0.41683	-4.68755	2.76492e-06	6.28542e-05
ENSG00000237339	11.9324	-2.43189	0.437229	-5.56204	2.66641e-08	9.25585e-07
ENSG00000237477	1.07295	-1.72486	0.550802	-3.13155	0.00173888	0.0138628
ENSG00000237547	2.18817	-2.7606	0.343987	-8.02531	1.01271e-15	8.00484e-14
ENSG00000237592	9.07663	-2.62576	0.253083	-10.3751	3.21838e-25	4.90396e-23
ENSG00000237638	3.57399	-2.869	0.277213	-10.3495	4.20786e-25	6.28544e-23
ENSG00000237914	5.73727	-2.17001	0.245535	-8.83789	9.75425e-19	9.63765e-17
ENSG00000237988	361.009	-1.66031	0.213923	-7.76127	8.40847e-15	6.24317e-13
ENSG00000237990	1.4713	-1.71831	0.41123	-4.17848	2.93465e-05	0.000496405
ENSG00000238269	4.43626	-1.66018	0.506214	-3.2796	0.00103955	0.00930222
ENSG00000238825	0.764217	-1.84576	0.680908	-2.71073	0.00671351	0.0385701
ENSG00000239183	2.26979	-3.15048	0.658421	-4.78491	1.71068e-06	4.08978e-05
ENSG00000239571	35.6871	-3.16893	0.306237	-10.348	4.2746e-25	6.36011e-23
ENSG00000239736	1.68901	-1.90448	0.459547	-4.14425	3.40927e-05	0.000565841
ENSG00000239819	181.273	-2.79818	0.213246	-13.1218	2.46983e-39	1.26632e-36
ENSG00000239855	1158.6	-2.28146	0.209367	-10.897	1.19157e-27	2.1225e-25
ENSG00000239862	3.98967	-2.59718	0.318081	-8.16517	3.20991e-16	2.60786e-14
ENSG00000239951	12858.9	-2.69239	0.194402	-13.8496	1.2792e-43	1.01113e-40
ENSG00000239975	44.6895	-3.36639	0.32691	-10.2976	7.22364e-25	1.06229e-22
ENSG00000240040	18.6966	-2.38241	0.219042	-10.8765	1.49194e-27	2.62064e-25
ENSG00000240382	1524.31	-2.94197	0.211411	-13.9159	5.07164e-44	4.09411e-41
ENSG00000240474	1.56092	-2.35747	0.545142	-4.32451	1.52868e-05	0.000282374
ENSG00000240487	1.30084	-2.06689	0.323849	-6.38226	1.74489e-10	8.41993e-09
ENSG00000240505	80.8489	-3.26829	0.191767	-17.043	3.93872e-65	2.13484e-61
ENSG00000240535	6.24857	-1.70516	0.223052	-7.64469	2.0945e-14	1.49656e-12
ENSG00000240671	474.364	-3.28447	0.224809	-14.61	2.42346e-48	3.28387e-45
ENSG00000240864	1786.24	-2.86216	0.228135	-12.5459	4.18494e-36	1.55668e-33
ENSG00000241244	209.529	-2.69295	0.236191	-11.4016	4.10603e-30	9.11035e-28
ENSG00000241294	795.193	-2.21122	0.213545	-10.3549	3.97801e-25	5.96561e-23
ENSG00000241351	12876.4	-2.53607	0.18955	-13.3794	7.97655e-41	5.12947e-38
ENSG00000241490	3.82223	-2.15471	0.244653	-8.80723	1.28277e-18	1.24794e-16
ENSG00000241566	65.3958	-2.91228	0.265699	-10.9608	5.89703e-28	1.07052e-25
ENSG00000241755	2307.05	-2.9128	0.211434	-13.7764	3.53378e-43	2.57837e-40
ENSG00000242076	72.3479	-3.56542	0.269667	-13.2216	6.58789e-40	3.62248e-37
ENSG00000242371	152.48	-3.21982	0.248463	-12.9589	2.09102e-38	9.33355e-36
ENSG00000242515	17.7828	-2.8255	0.650024	-4.34677	1.3816e-05	0.000258733
ENSG00000242534	32.3873	-3.28983	0.323703	-10.1631	2.89605e-24	4.13079e-22
ENSG00000242580	59.3139	-3.0121	0.262534	-11.4732	1.79897e-30	4.13665e-28
ENSG00000242736	0.573161	-1.5228	0.332521	-4.57955	4.6598e-06	9.94922e-05
ENSG00000242766	133.278	-2.73552	0.318461	-8.5898	8.71223e-18	7.96508e-16
ENSG00000242887	120.081	-2.39651	0.202014	-11.8631	1.84057e-32	5.06038e-30
ENSG00000243063	192.661	-2.61251	0.205672	-12.7023	5.73902e-37	2.34134e-34
ENSG00000243238	243.474	-2.78663	0.228708	-12.1842	3.77121e-34	1.20238e-31
ENSG00000243264	619.021	-2.61966	0.24795	-10.5653	4.31685e-26	6.82441e-24
ENSG00000243290	199.7	-2.67356	0.225727	-11.8442	2.30571e-32	6.11754e-30
ENSG00000243305	0.526102	-1.81819	0.471099	-3.85947	0.000113633	0.00154528
ENSG00000243466	11280.6	-2.47791	0.209331	-11.8373	2.5048e-32	6.59963e-30
ENSG00000243543	8.47295	-1.54408	0.403996	-3.82201	0.000132367	0.00175599
ENSG00000243910	96.3341	-1.64581	0.277336	-5.93437	2.94974e-09	1.2086e-07
ENSG00000244044	1.11463	-2.31762	0.735128	-3.15267	0.00161784	0.0131271
ENSG00000244067	194.017	-1.79089	0.329907	-5.42847	5.68398e-08	1.85271e-06
ENSG00000244112	1.42575	-2.27811	0.546345	-4.16972	3.04969e-05	0.000513802
ENSG00000244116	61.6437	-2.99984	0.263444	-11.387	4.85375e-30	1.05837e-27
ENSG00000244155	2.76617	-1.93868	0.554652	-3.49531	0.000473517	0.00503249
ENSG00000244230	1.34192	-1.76788	0.572169	-3.08979	0.00200301	0.0154842
ENSG00000244384	0.910652	-1.72104	0.577586	-2.97971	0.00288525	0.0204961
ENSG00000244437	3597.46	-2.60005	0.200503	-12.9676	1.86698e-38	8.43276e-36
ENSG00000244575	1279.58	-1.57972	0.224646	-7.03204	2.03539e-12	1.22774e-10
ENSG00000244620	7.70116	-3.18954	0.271195	-11.7611	6.1942e-32	1.58793e-29
ENSG00000244720	6.40631	-1.73124	0.222746	-7.77223	7.71146e-15	5.74814e-13
ENSG00000245164	143.206	-1.97539	0.162328	-12.1691	4.539e-34	1.42326e-31
ENSG00000245954	20.7298	-1.52176	0.160794	-9.46401	2.96357e-21	3.3766e-19
ENSG00000247982	180.638	-1.97781	0.167454	-11.8111	3.42026e-32	8.94951e-30
ENSG00000248571	13.1028	-2.06071	0.215123	-9.57922	9.77767e-22	1.14853e-19
ENSG00000248635	1.14069	-1.98282	0.752628	-2.63453	0.00842526	0.0455555
ENSG00000248802	4.86394	1.99231	0.35615	5.59402	2.21877e-08	7.8455e-07
ENSG00000248817	1.61063	-1.50644	0.551508	-2.73149	0.00630493	0.0368477
ENSG00000248837	2.42929	-2.16639	0.627389	-3.45303	0.000554338	0.00570285
ENSG00000249096	128.415	-2.20323	0.17558	-12.5483	4.05973e-36	1.52505e-33
ENSG00000249102	1.4334	2.46467	0.549994	4.48127	7.42e-06	0.000149985
ENSG00000249116	1.50736	-2.98661	0.860426	-3.47108	0.000518369	0.00542101
ENSG00000249481	3.21668	-2.01016	0.466846	-4.30582	1.66365e-05	0.000303903
ENSG00000249500	1.06091	2.63636	0.461191	5.7164	1.08802e-08	4.07107e-07
ENSG00000249621	6.99863	-1.98234	0.409082	-4.84582	1.26092e-06	3.11868e-05
ENSG00000249646	1.30804	-1.82506	0.303885	-6.00575	1.90449e-09	8.12803e-08
ENSG00000249926	1.86939	-1.90306	0.542951	-3.50504	0.000456541	0.00488622
ENSG00000250036	2.4825	-2.64605	0.372332	-7.10669	1.18855e-12	7.28513e-11
ENSG00000250048	0.708201	-1.73097	0.441223	-3.92313	8.74071e-05	0.00123697
ENSG00000250271	4.29264	-1.74211	0.470646	-3.70153	0.000214301	0.00263048
ENSG00000250360	0.797521	-1.89173	0.685219	-2.76077	0.00576647	0.0344219
ENSG00000250366	2.02377	-2.10548	0.589512	-3.57157	0.000354851	0.00397669
ENSG00000250697	8.1436	1.96517	0.357115	5.5029	3.73585e-08	1.26105e-06
ENSG00000250803	2.4507	-1.77438	0.382293	-4.64142	3.46023e-06	7.63282e-05
ENSG00000250850	3.10751	-3.87103	0.361415	-10.7108	9.05995e-27	1.53457e-24
ENSG00000251039	236.585	-2.37423	0.266423	-8.91153	5.03345e-19	5.0389e-17
ENSG00000251281	3.66484	3.0216	0.515063	5.86646	4.45189e-09	1.77054e-07
ENSG00000251301	49.0087	-2.26946	0.176014	-12.8936	4.88748e-38	2.08355e-35
ENSG00000251517	2.80966	-1.53574	0.287966	-5.33305	9.65751e-08	2.9962e-06
ENSG00000251546	82.7231	-3.62921	0.277657	-13.0708	4.83393e-39	2.35134e-36
ENSG00000251578	3.06398	-1.63669	0.264023	-6.19905	5.68044e-10	2.60607e-08
ENSG00000251655	1.3022	-3.0284	0.892671	-3.39251	0.000692555	0.00681791
ENSG00000252010	11.9303	-2.41467	0.351132	-6.8768	6.12131e-12	3.49772e-10
ENSG00000252213	1.57655	-1.66824	0.568404	-2.93495	0.00333599	0.0229129
ENSG00000252421	0.770938	-1.85836	0.38494	-4.82766	1.38148e-06	3.38815e-05
ENSG00000252608	0.638313	1.56641	0.480696	3.25862	0.00111955	0.00983032
ENSG00000252947	1.27707	-1.82706	0.498888	-3.66227	0.00024999	0.00299397
ENSG00000253120	32.4694	-2.69191	0.232773	-11.5645	6.23295e-31	1.46885e-28
ENSG00000253126	0.715202	-1.67033	0.442199	-3.77732	0.000158526	0.00204232
ENSG00000253131	19.9133	-2.74547	0.250406	-10.9641	5.68905e-28	1.03773e-25
ENSG00000253132	22.4631	-2.78624	0.22898	-12.168	4.60028e-34	1.43065e-31
ENSG00000253152	2.2497	-1.85395	0.3682	-5.03518	4.77391e-07	1.26309e-05
ENSG00000253164	0.821994	-2.16717	0.661751	-3.2749	0.00105698	0.00942714
ENSG00000253191	1.39633	-2.62043	0.467755	-5.60215	2.11709e-08	7.49995e-07
ENSG00000253209	9.08061	-2.56042	0.300822	-8.5114	1.7185e-17	1.53416e-15
ENSG00000253234	20.4946	-2.88984	0.245416	-11.7752	5.23721e-32	1.35173e-29
ENSG00000253239	37.2795	-3.78242	0.286493	-13.2025	8.49223e-40	4.60291e-37
ENSG00000253240	4.30517	-2.42806	0.2862	-8.4838	2.17948e-17	1.92306e-15
ENSG00000253241	4.436	-2.85758	0.326334	-8.7566	2.01234e-18	1.92317e-16
ENSG00000253247	17.7067	-2.89423	0.253897	-11.3992	4.21771e-30	9.30373e-28
ENSG00000253274	69.9562	-2.6861	0.223522	-12.0171	2.88818e-33	8.42927e-31
ENSG00000253325	6.10108	-2.28596	0.288806	-7.91521	2.46841e-15	1.8806e-13
ENSG00000253329	4.30096	-2.51799	0.333777	-7.54393	4.56003e-14	3.19801e-12
ENSG00000253338	16.0498	-2.56692	0.320154	-8.01777	1.07681e-15	8.49385e-14
ENSG00000253345	0.560508	-1.60289	0.457963	-3.50005	0.000465168	0.00496174
ENSG00000253359	7.95375	-2.72609	0.274849	-9.91851	3.45881e-23	4.57249e-21
ENSG00000253364	25.9421	-2.48553	0.21361	-11.6358	2.70909e-31	6.63023e-29
ENSG00000253365	1.09699	-1.66707	0.43407	-3.84056	0.000122752	0.0016457
ENSG00000253396	1.43386	-2.08685	0.627731	-3.32443	0.000885996	0.00818948
ENSG00000253409	3.35195	-1.8161	0.257795	-7.04474	1.8581e-12	1.12437e-10
ENSG00000253435	5.27793	-2.21272	0.28173	-7.85405	4.0281e-15	3.04443e-13
ENSG00000253440	1.70056	-2.0926	0.343018	-6.10056	1.05698e-09	4.66857e-08
ENSG00000253441	13.4933	-2.63206	0.253147	-10.3974	2.54847e-25	3.89885e-23
ENSG00000253448	4.85263	-2.71495	0.318856	-8.51466	1.67076e-17	1.49506e-15
ENSG00000253451	31.5671	-2.13758	0.227621	-9.39097	5.94522e-21	6.69339e-19
ENSG00000253460	19.6295	-2.95468	0.279394	-10.5753	3.87873e-26	6.15744e-24
ENSG00000253461	1.0887	-2.14586	0.375562	-5.71373	1.10525e-08	4.12918e-07
ENSG00000253481	37.7838	-2.98898	0.244973	-12.2012	3.06131e-34	1.00129e-31
ENSG00000253497	26.7539	-2.82488	0.29438	-9.59603	8.30852e-22	9.82036e-20
ENSG00000253535	3.8835	-1.71986	0.240547	-7.1498	8.69017e-13	5.43186e-11
ENSG00000253545	36.2746	-2.69524	0.218165	-12.3542	4.62616e-35	1.62519e-32
ENSG00000253590	7.81704	-2.93008	0.28968	-10.1149	4.74574e-24	6.66882e-22
ENSG00000253593	12.7152	-1.63642	0.350248	-4.67218	2.98013e-06	6.7183e-05
ENSG00000253631	3.22044	-2.60718	0.380553	-6.85103	7.33201e-12	4.13964e-10
ENSG00000253665	93.6771	-2.53697	0.418237	-6.06587	1.31242e-09	5.7235e-08
ENSG00000253690	2.21213	-1.61944	0.270644	-5.98365	2.18187e-09	9.21854e-08
ENSG00000253691	48.1123	-2.35807	0.232775	-10.1302	4.05678e-24	5.72187e-22
ENSG00000253692	4.26147	-2.36083	0.359242	-6.57169	4.97464e-11	2.5437e-09
ENSG00000253703	6.63994	-2.51751	0.290224	-8.67438	4.15794e-18	3.88562e-16
ENSG00000253709	20.6227	-2.68115	0.253124	-10.5922	3.23733e-26	5.16082e-24
ENSG00000253714	0.715372	-1.75867	0.526748	-3.33873	0.000841621	0.00790395
ENSG00000253742	30.7493	-2.62132	0.224265	-11.6885	1.45917e-31	3.69081e-29
ENSG00000253752	3.00049	-2.47303	0.305525	-8.09438	5.75554e-16	4.60698e-14
ENSG00000253755	4479.67	-2.6522	0.189826	-13.9718	2.31795e-44	1.91186e-41
ENSG00000253759	0.908638	-2.19902	0.433006	-5.0785	3.80418e-07	1.02876e-05
ENSG00000253763	8.70133	-2.22211	0.264097	-8.41398	3.96335e-17	3.46482e-15
ENSG00000253786	1.25599	-2.37871	0.407856	-5.83222	5.46948e-09	2.13715e-07
ENSG00000253818	123.088	-2.68165	0.290909	-9.21815	3.02259e-20	3.2954e-18
ENSG00000253822	2.77726	-2.47761	0.364226	-6.80241	1.02885e-11	5.70696e-10
ENSG00000253823	4.26733	-2.87077	0.319115	-8.99605	2.33986e-19	2.38007e-17
ENSG00000253870	0.612485	-1.56249	0.423241	-3.69172	0.000222741	0.00271764
ENSG00000253883	38.1788	-2.44889	0.216022	-11.3363	8.67397e-30	1.84887e-27
ENSG00000253891	0.864084	-1.53275	0.343866	-4.45742	8.29532e-06	0.000165301
ENSG00000253901	0.816147	1.94035	0.69388	2.79637	0.00516799	0.0317316
ENSG00000253920	1.51528	-2.47179	0.381616	-6.47716	9.3464e-11	4.6537e-09
ENSG00000253924	0.57542	-1.64751	0.424496	-3.88109	0.000103989	0.00143315
ENSG00000253936	39.1522	-2.28439	0.200982	-11.3661	6.16635e-30	1.3293e-27
ENSG00000253941	1.1679	-2.34902	0.40164	-5.84857	4.9581e-09	1.94736e-07
ENSG00000253957	15.3571	-2.33051	0.244067	-9.54862	1.31431e-21	1.53908e-19
ENSG00000253967	11.6666	-2.44429	0.400865	-6.09755	1.07709e-09	4.7482e-08
ENSG00000253980	0.739604	-1.53241	0.441019	-3.4747	0.000511434	0.00536475
ENSG00000253998	177.911	-2.44349	0.3427	-7.13014	1.0027e-12	6.22645e-11
ENSG00000254029	1.30109	-2.56938	0.38616	-6.65366	2.85894e-11	1.50237e-09
ENSG00000254030	2.52443	-2.30103	0.283267	-8.12318	4.5411e-16	3.65804e-14
ENSG00000254036	3.10505	-3.11687	0.372494	-8.36759	5.88105e-17	5.03686e-15
ENSG00000254046	16.2296	-2.34048	0.255136	-9.17346	4.58076e-20	4.92347e-18
ENSG00000254056	49.89	-2.76717	0.208512	-13.271	3.40909e-40	1.98225e-37
ENSG00000254081	2.99791	-1.72951	0.512806	-3.37264	0.000744503	0.00718576
ENSG00000254094	3.16249	-1.50863	0.325322	-4.63734	3.52926e-06	7.77155e-05
ENSG00000254097	1.21739	-2.21087	0.382006	-5.78752	7.14323e-09	2.75148e-07
ENSG00000254098	17.8022	-3.24072	0.293295	-11.0494	2.20766e-28	4.14658e-26
ENSG00000254101	8.00103	-2.44685	0.441734	-5.53918	3.0389e-08	1.04627e-06
ENSG00000254127	1.57024	-2.17699	0.370951	-5.86867	4.39303e-09	1.75168e-07
ENSG00000254157	7.14662	-2.35018	0.287846	-8.16472	3.2219e-16	2.61201e-14
ENSG00000254163	1.44358	-2.06608	0.373575	-5.53056	3.19218e-08	1.09211e-06
ENSG00000254167	4.72374	-2.79556	0.305359	-9.155	5.43599e-20	5.77722e-18
ENSG00000254174	55.7558	-2.71514	0.236909	-11.4607	2.07891e-30	4.75156e-28
ENSG00000254176	11.8128	-2.23626	0.262118	-8.5315	1.44466e-17	1.30195e-15
ENSG00000254211	9.97727	-2.13503	0.261608	-8.16116	3.31816e-16	2.68431e-14
ENSG00000254220	4.19653	-1.95068	0.326232	-5.97942	2.23935e-09	9.44035e-08
ENSG00000254228	10.8497	-2.62959	0.263222	-9.99001	1.68564e-23	2.2841e-21
ENSG00000254240	1.13151	-2.04044	0.408855	-4.99063	6.01837e-07	1.5737e-05
ENSG00000254264	2.75524	-3.09177	0.386966	-7.98977	1.35187e-15	1.05537e-13
ENSG00000254289	0.994659	-2.13303	0.381629	-5.58928	2.28014e-08	8.04004e-07
ENSG00000254302	1.31973	1.63375	0.523859	3.11868	0.00181666	0.0143327
ENSG00000254326	15.6826	-2.84418	0.259589	-10.9565	6.18539e-28	1.11752e-25
ENSG00000254329	1.59028	-2.79172	0.413147	-6.75721	1.40673e-11	7.70169e-10
ENSG00000254395	171.332	-2.33324	0.196368	-11.8819	1.46908e-32	4.09841e-30
ENSG00000254556	1.38127	-1.57059	0.396611	-3.96004	7.49386e-05	0.00109188
ENSG00000254709	7118.61	-2.54345	0.188225	-13.5128	1.31387e-41	8.90172e-39
ENSG00000255433	1.40105	-1.75552	0.507914	-3.45633	0.000547582	0.00565944
ENSG00000255733	24.2008	-2.6687	0.224004	-11.9136	1.00486e-32	2.8241e-30
ENSG00000255760	10.9588	-2.95474	0.242295	-12.1948	3.31349e-34	1.07451e-31
ENSG00000256288	19.9679	1.91473	0.495775	3.8621	0.000112416	0.00153147
ENSG00000256310	3.17166	-1.50902	0.566111	-2.66559	0.00768525	0.0426046
ENSG00000256463	18.9107	-2.15257	0.432457	-4.97754	6.43977e-07	1.67465e-05
ENSG00000256732	3.211	-1.55196	0.532886	-2.91238	0.0035869	0.0242025
ENSG00000256870	255.872	-1.59712	0.325211	-4.91104	9.05965e-07	2.30538e-05
ENSG00000257057	18.8592	-1.80929	0.365401	-4.95152	7.36343e-07	1.9057e-05
ENSG00000257226	1.84426	-1.54741	0.281972	-5.4878	4.06964e-08	1.35682e-06
ENSG00000257275	3.17266	-3.92882	0.394192	-9.96677	2.13049e-23	2.87661e-21
ENSG00000257345	3.23173	-1.54507	0.263099	-5.87257	4.29083e-09	1.71367e-07
ENSG00000257434	2.42273	-1.50841	0.484238	-3.11501	0.00183941	0.0144881
ENSG00000257743	12.5077	-2.43731	0.332931	-7.32076	2.46561e-13	1.61289e-11
ENSG00000257989	2.28746	-1.5858	0.384352	-4.12589	3.69296e-05	0.000603635
ENSG00000258572	17.5486	-1.81804	0.179982	-10.1012	5.45597e-24	7.5826e-22
ENSG00000258584	9.86363	-1.65973	0.333278	-4.98001	6.35822e-07	1.65685e-05
ENSG00000258752	48.0126	-1.67238	0.304389	-5.49424	3.92396e-08	1.31751e-06
ENSG00000258837	32.5673	-3.15031	0.47118	-6.686	2.29358e-11	1.22392e-09
ENSG00000258869	0.684028	-1.67133	0.54856	-3.04676	0.00231319	0.017263
ENSG00000258987	3.37292	-1.88061	0.255504	-7.3604	1.83355e-13	1.20986e-11
ENSG00000259001	10.6268	-3.31575	0.529563	-6.26129	3.81813e-10	1.78184e-08
ENSG00000259261	7.98851	-2.83731	0.279238	-10.1609	2.96385e-24	4.21167e-22
ENSG00000259303	3.4136	-3.42414	0.388269	-8.819	1.15483e-18	1.12926e-16
ENSG00000259337	106.596	-2.84684	0.22701	-12.5406	4.47808e-36	1.63368e-33
ENSG00000259360	0.423223	1.56945	0.585487	2.68058	0.00734946	0.0411216
ENSG00000259421	0.798406	-1.91082	0.410093	-4.65948	3.17004e-06	7.09584e-05
ENSG00000259436	19.4508	-1.80343	0.162052	-11.1287	9.09374e-29	1.7877e-26
ENSG00000259444	1.51259	-1.67077	0.347814	-4.80364	1.55809e-06	3.77977e-05
ENSG00000259490	51.1955	-2.92266	0.224161	-13.0382	7.41853e-39	3.51833e-36
ENSG00000259680	41.5118	-2.62891	0.235853	-11.1464	7.454e-29	1.48848e-26
ENSG00000259842	7.51256	-2.50609	0.28979	-8.64795	5.24326e-18	4.85206e-16
ENSG00000259852	1.02835	-2.17718	0.407762	-5.33935	9.32814e-08	2.91531e-06
ENSG00000259990	2.47525	-2.86215	0.37196	-7.69477	1.41748e-14	1.02831e-12
ENSG00000259997	2.17545	-2.5395	0.364002	-6.97662	3.0236e-12	1.79248e-10
ENSG00000260033	0.888339	-2.02204	0.660744	-3.06024	0.0022116	0.0167152
ENSG00000260048	10.3912	-3.27097	0.303656	-10.7719	4.67016e-27	8.01768e-25
ENSG00000260057	6.54587	-2.19238	0.421409	-5.20249	1.96632e-07	5.61779e-06
ENSG00000260183	1.68496	-1.74627	0.40128	-4.35175	1.35054e-05	0.000253292
ENSG00000260303	2.5404	-1.64984	0.310123	-5.31996	1.03792e-07	3.20422e-06
ENSG00000260525	0.974312	-2.04635	0.423179	-4.83566	1.32706e-06	3.26947e-05
ENSG00000260719	12.3235	-2.13257	0.191612	-11.1296	9.00313e-29	1.7791e-26
ENSG00000260951	4.13213	-1.89534	0.4382	-4.3253	1.52326e-05	0.000281785
ENSG00000261158	2.81562	-1.5942	0.23887	-6.67395	2.49004e-11	1.32143e-09
ENSG00000261241	1.49263	-1.8137	0.508368	-3.5677	0.00036013	0.00402347
ENSG00000261289	2.3934	-2.85943	0.366754	-7.79659	6.3601e-15	4.75954e-13
ENSG00000261298	4.59893	-1.71768	0.419851	-4.09117	4.29197e-05	0.000684497
ENSG00000261453	0.635178	-1.9967	0.430588	-4.63714	3.53255e-06	7.77428e-05
ENSG00000261458	0.545843	1.51958	0.494203	3.07481	0.00210639	0.0161256
ENSG00000261471	6.51613	-1.79395	0.228887	-7.83772	4.58816e-15	3.45396e-13
ENSG00000261584	14.3342	-2.76748	0.522313	-5.29851	1.16752e-07	3.54375e-06
ENSG00000261704	14.3707	-2.99683	0.269337	-11.1267	9.30446e-29	1.81969e-26
ENSG00000261713	8.7633	-2.16782	0.462535	-4.68682	2.77477e-06	6.30404e-05
ENSG00000261780	2.56121	1.97649	0.703008	2.81147	0.0049315	0.0306072
ENSG00000261834	10.5925	-2.3027	0.230308	-9.99837	1.54932e-23	2.10691e-21
ENSG00000261963	1.62487	-1.87024	0.591741	-3.16058	0.00157456	0.0128679
ENSG00000262488	8.81742	-1.63369	0.22884	-7.13901	9.40033e-13	5.86208e-11
ENSG00000262890	10.7335	-1.82349	0.361366	-5.04609	4.50935e-07	1.20063e-05
ENSG00000263413	5.62075	-3.44557	0.315404	-10.9243	8.82193e-28	1.58632e-25
ENSG00000263417	1.11142	-1.68838	0.32796	-5.14813	2.63097e-07	7.31831e-06
ENSG00000263482	6.0123	-1.80955	0.211955	-8.53743	1.37237e-17	1.2427e-15
ENSG00000264024	0.668458	-1.80648	0.366309	-4.93156	8.15739e-07	2.0898e-05
ENSG00000264169	2.09779	-1.56502	0.396111	-3.95097	7.78358e-05	0.00112416
ENSG00000264229	4.76609	-1.80463	0.323743	-5.57426	2.48583e-08	8.70065e-07
ENSG00000264451	2.19669	-2.90293	0.570645	-5.0871	3.63575e-07	9.85314e-06
ENSG00000264755	0.748233	-1.69202	0.627764	-2.69531	0.00703233	0.0398586
ENSG00000264781	5.10021	-3.61434	0.322902	-11.1933	4.39763e-29	8.87503e-27
ENSG00000265078	1.50578	-1.8853	0.534953	-3.52424	0.000424702	0.00459995
ENSG00000265179	8.07884	-1.65414	0.296351	-5.58169	2.38192e-08	8.36006e-07
ENSG00000265243	2.76843	-3.09588	0.388631	-7.96611	1.63743e-15	1.26272e-13
ENSG00000265356	1.05861	-1.80217	0.358959	-5.02056	5.15214e-07	1.35843e-05
ENSG00000265374	3.72914	-1.91541	0.464818	-4.12077	3.77613e-05	0.000614366
ENSG00000265612	4.79639	-3.22376	0.303015	-10.6389	1.96333e-26	3.2247e-24
ENSG00000265813	0.948296	-1.84707	0.600642	-3.07516	0.00210388	0.0161162
ENSG00000266875	0.919837	-2.26468	0.816086	-2.77505	0.00551925	0.0333078
ENSG00000267215	1.16077	-2.13462	0.635825	-3.35725	0.000787217	0.00751391
ENSG00000267712	1.71568	-1.74902	0.325731	-5.36951	7.89514e-08	2.50459e-06
ENSG00000268027	78.0521	-1.88354	0.14408	-13.0729	4.70593e-39	2.3188e-36
ENSG00000268089	29.4067	1.5404	0.342267	4.50058	6.77688e-06	0.00013876
ENSG00000268238	4.76001	-1.91065	0.649729	-2.94069	0.00327478	0.0225948
ENSG00000268861	3.51956	-1.8475	0.281683	-6.55879	5.42452e-11	2.76257e-09
ENSG00000268879	3.78667	-1.53326	0.374809	-4.09078	4.29925e-05	0.000685369
ENSG00000268906	5.11958	-1.70629	0.542559	-3.14488	0.00166152	0.0133956
ENSG00000269037	1.48177	-1.50673	0.556103	-2.70944	0.00673965	0.0386618
ENSG00000269220	28.2248	-1.53059	0.140635	-10.8834	1.38282e-27	2.44026e-25
ENSG00000269404	291.656	-2.92643	0.2029	-14.423	3.70823e-47	4.26345e-44
ENSG00000269553	6.08086	-2.27028	0.260181	-8.72577	2.64372e-18	2.49516e-16
ENSG00000269745	0.868753	-1.59593	0.591711	-2.69715	0.00699358	0.039702
ENSG00000269993	1.77536	-2.1757	0.758711	-2.86763	0.00413564	0.0269363
ENSG00000270066	1.10352	-1.73151	0.512444	-3.37892	0.000727702	0.00706312
ENSG00000270187	13.6315	-3.01185	0.272404	-11.0566	2.03776e-28	3.86573e-26
ENSG00000270252	5.3224	-4.28899	0.430888	-9.95383	2.42667e-23	3.2649e-21
ENSG00000270318	12.6962	-2.90103	0.273326	-10.6138	2.5697e-26	4.1488e-24
ENSG00000270325	1.5485	-1.6477	0.388404	-4.24223	2.21312e-05	0.000387486
ENSG00000270356	1.46848	-2.85174	0.412158	-6.91905	4.54667e-12	2.63367e-10
ENSG00000270401	1.18136	-2.33058	0.403252	-5.77947	7.49377e-09	2.87483e-07
ENSG00000270450	1.19776	-2.08396	0.37352	-5.57925	2.41551e-08	8.46233e-07
ENSG00000270467	12.4524	-2.43057	0.242779	-10.0114	1.35795e-23	1.86e-21
ENSG00000270472	43.6917	-2.85283	0.2175	-13.1165	2.6505e-39	1.34084e-36
ENSG00000270474	2.04842	-2.14907	0.346288	-6.20602	5.43444e-10	2.50228e-08
ENSG00000270505	2.41942	-2.71645	0.359053	-7.5656	3.86079e-14	2.72272e-12
ENSG00000270550	2795.82	-2.61305	0.198991	-13.1315	2.17447e-39	1.13016e-36
ENSG00000270685	2.67108	-2.6823	0.39126	-6.85554	7.10453e-12	4.02919e-10
ENSG00000270722	2.36175	-1.50267	0.45095	-3.33223	0.000861539	0.00803334
ENSG00000270748	11.484	-2.7661	0.305012	-9.06882	1.20309e-19	1.23703e-17
ENSG00000270864	23.8658	-2.96127	0.241229	-12.2758	1.22229e-34	4.12642e-32
ENSG00000270999	5.03857	-2.17821	0.263753	-8.25854	1.4747e-16	1.23787e-14
ENSG00000271015	1.30713	-2.76824	0.381956	-7.24754	4.24424e-13	2.7064e-11
ENSG00000271046	4.66414	-2.85771	0.310433	-9.20555	3.3991e-20	3.68939e-18
ENSG00000271130	39.1727	-2.77308	0.225016	-12.3239	6.73204e-35	2.322e-32
ENSG00000271178	53.54	-2.65626	0.219371	-12.1085	9.52068e-34	2.88979e-31
ENSG00000271201	1.00503	-2.20783	0.66756	-3.30731	0.000941952	0.00860342
ENSG00000271288	2.40516	-2.08201	0.312206	-6.66872	2.5805e-11	1.35982e-09
ENSG00000271351	5.94817	-2.20248	0.288876	-7.62434	2.45295e-14	1.74611e-12
ENSG00000271375	48.1382	-3.42238	0.238781	-14.3328	1.36585e-46	1.40058e-43
ENSG00000271402	1.53765	-2.32425	0.389202	-5.97184	2.34588e-09	9.81313e-08
ENSG00000271500	1.51024	-1.53405	0.447713	-3.42642	0.000611591	0.00617302
ENSG00000271569	52.9691	-2.934	0.241499	-12.1491	5.79795e-34	1.78846e-31
ENSG00000271615	8.75463	-2.44866	0.263126	-9.30601	1.32719e-20	1.47668e-18
ENSG00000271620	5.08188	-2.84112	0.322933	-8.79785	1.3946e-18	1.34981e-16
ENSG00000271680	4.35813	-2.47984	0.277904	-8.92336	4.52361e-19	4.55252e-17
ENSG00000271691	0.80268	-1.89043	0.381701	-4.95265	7.32103e-07	1.89602e-05
ENSG00000271856	64.6919	-1.98944	0.179619	-11.0759	1.64198e-28	3.13057e-26
ENSG00000271968	1.38981	-2.82345	0.90074	-3.13459	0.00172095	0.0137578
ENSG00000272917	1.4386	-1.95074	0.316664	-6.16026	7.26254e-10	3.28424e-08
ENSG00000273703	4.65929	-1.88812	0.419084	-4.50534	6.6268e-06	0.000136127
ENSG00000273824	7.20713	-2.24405	0.242915	-9.23802	2.51101e-20	2.75347e-18
ENSG00000273962	4.25494	-3.80367	0.440605	-8.63285	5.98418e-18	5.51082e-16
ENSG00000274134	1.174	-1.56369	0.326847	-4.78418	1.71686e-06	4.10198e-05
ENSG00000274172	10.9988	-2.56238	0.247006	-10.3737	3.26461e-25	4.93477e-23
ENSG00000274391	3.79511	-3.40071	0.940278	-3.61671	0.000298372	0.00345349
ENSG00000274576	653.108	-2.74459	0.246826	-11.1195	1.00791e-28	1.96108e-26
ENSG00000274618	2.26615	-3.1296	0.879452	-3.55858	0.00037286	0.00414008
ENSG00000274752	7.22014	-1.505	0.199493	-7.54414	4.55292e-14	3.19801e-12
ENSG00000274835	3.16045	-2.52128	0.355811	-7.08601	1.38031e-12	8.43321e-11
ENSG00000274978	1.94946	-1.91859	0.435879	-4.40166	1.07425e-05	0.000207314
ENSG00000275126	2.66715	-2.89285	0.77603	-3.72776	0.000193193	0.0024118
ENSG00000275158	2.41855	-2.07837	0.305373	-6.80598	1.00362e-11	5.57513e-10
ENSG00000275361	5.57542	-2.56107	0.295171	-8.67658	4.07832e-18	3.82063e-16
ENSG00000275418	4.3748	-2.37381	0.24908	-9.53033	1.56783e-21	1.82469e-19
ENSG00000275475	4.04707	-2.55461	0.32592	-7.83815	4.57247e-15	3.44899e-13
ENSG00000275678	14.9721	-2.53386	0.412951	-6.136	8.46277e-10	3.78639e-08
ENSG00000275743	8.04023	-1.5252	0.20481	-7.44689	9.55673e-14	6.53319e-12
ENSG00000275747	11.2978	-1.63282	0.199359	-8.19035	2.60457e-16	2.12974e-14
ENSG00000275772	2.49989	-2.23559	0.329303	-6.78884	1.13038e-11	6.25184e-10
ENSG00000275801	2.81794	-1.60725	0.23699	-6.78192	1.18587e-11	6.54919e-10
ENSG00000275803	1.4107	-2.03449	0.517628	-3.93041	8.48018e-05	0.0012073
ENSG00000276047	1.13323	-1.79012	0.520247	-3.44091	0.000579755	0.0059051
ENSG00000276050	0.671869	-1.61785	0.392559	-4.12129	3.76749e-05	0.000613224
ENSG00000276410	3.30208	-1.66237	0.449377	-3.69927	0.000216221	0.00264976
ENSG00000276422	3.13941	-2.14994	0.48729	-4.41202	1.02409e-05	0.000198774
ENSG00000276566	175.101	-2.20909	0.298562	-7.3991	1.37114e-13	9.20751e-12
ENSG00000276597	2.62235	-2.27538	0.316227	-7.19539	6.22824e-13	3.93188e-11
ENSG00000276674	4.94592	-2.75527	0.315022	-8.74627	2.20529e-18	2.09702e-16
ENSG00000276759	1.45688	-2.57705	0.357501	-7.20851	5.65659e-13	3.57695e-11
ENSG00000276775	251.921	-2.50457	0.259045	-9.66848	4.10425e-22	5.02321e-20
ENSG00000276778	2.73825	-2.14498	0.261655	-8.19775	2.44933e-16	2.00713e-14
ENSG00000277030	17.8432	-2.98588	0.212613	-14.0437	8.421e-45	7.60717e-42
ENSG00000277282	35.6137	-2.76895	0.240517	-11.5125	1.1413e-30	2.64037e-28
ENSG00000277350	3.76981	-1.56789	0.441143	-3.55416	0.00037919	0.00420422
ENSG00000277748	2.4127	-1.50763	0.486773	-3.09718	0.00195369	0.015201
ENSG00000277749	7.75531	-2.13953	0.358939	-5.96072	2.51136e-09	1.04135e-07
ENSG00000277775	6.91143	-1.76055	0.457713	-3.8464	0.000119864	0.00161771
ENSG00000278012	1.04052	-2.44447	0.879211	-2.7803	0.0054309	0.0329385
ENSG00000278030	35.0505	-1.53326	0.16755	-9.15106	5.63795e-20	5.94921e-18
ENSG00000278196	1952.75	-2.56655	0.216569	-11.851	2.1269e-32	5.76405e-30
ENSG00000278263	34.5843	-2.65881	0.228541	-11.6338	2.77338e-31	6.70222e-29
ENSG00000278473	39.4407	-2.3473	0.212665	-11.0375	2.5185e-28	4.70712e-26
ENSG00000278631	1.33774	-1.71084	0.384291	-4.45192	8.51043e-06	0.000169055
ENSG00000278857	53.7112	-2.81806	0.260022	-10.8378	2.27897e-27	3.98463e-25
ENSG00000279082	3.51746	-1.70496	0.24179	-7.05141	1.77116e-12	1.07348e-10
ENSG00000279154	1.19031	-1.79101	0.515133	-3.4768	0.000507432	0.00533309
ENSG00000279221	1.28622	-1.63114	0.441275	-3.69642	0.00021866	0.00267619
ENSG00000279300	0.897243	-1.99501	0.636617	-3.13377	0.00172573	0.0137815
ENSG00000279404	1.46747	-1.7034	0.355577	-4.79051	1.66361e-06	3.99234e-05
ENSG00000279442	2.19448	-2.09804	0.642005	-3.26795	0.00108328	0.00959133
ENSG00000279565	4.0689	-2.49747	0.319829	-7.80879	5.77407e-15	4.3381e-13
ENSG00000279737	1.13773	-1.82556	0.521993	-3.49728	0.000470023	0.00500509
ENSG00000279930	55.2919	-1.61963	0.28851	-5.61379	1.97944e-08	7.05844e-07
ENSG00000279942	5.13456	-2.47244	0.277786	-8.90049	5.55996e-19	5.55133e-17
ENSG00000279965	20.8863	-2.29696	0.295888	-7.76293	8.29912e-15	6.17406e-13
ENSG00000280014	1.66048	-2.51147	0.317296	-7.91523	2.46806e-15	1.8806e-13
ENSG00000280109	53.0255	-1.96213	0.327285	-5.99518	2.03255e-09	8.63573e-08
ENSG00000280135	29.8522	-1.84882	0.187249	-9.87361	5.41788e-23	6.99183e-21
ENSG00000280171	8.34825	-1.55569	0.450179	-3.4557	0.000548862	0.00566958
ENSG00000280196	1.04835	-1.55064	0.584881	-2.65121	0.00802037	0.0439677
ENSG00000280229	2.59601	-3.20828	0.748486	-4.28635	1.81629e-05	0.000327527
ENSG00000280411	2230.14	-2.84843	0.225062	-12.6562	1.03371e-36	4.1284e-34
ENSG00000280441	0.788052	1.52779	0.386322	3.95472	7.66244e-05	0.00111089
ENSG00000280655	1.93569	-2.35926	0.352196	-6.6987	2.10284e-11	1.13329e-09
ENSG00000280707	0.652317	-1.501	0.507697	-2.95649	0.00311166	0.0217461
ENSG00000280870	3.67751	1.55858	0.331617	4.69993	2.60251e-06	5.95189e-05
ENSG00000280953	6.19286	-1.68466	0.404181	-4.16808	3.07173e-05	0.000517057
ENSG00000281131	1.26635	-2.57186	0.881038	-2.91913	0.0035101	0.0238156
ENSG00000281179	10.1228	-3.51973	0.34454	-10.2157	1.68584e-24	2.46009e-22
ENSG00000281550	3.24478	-2.90357	0.345409	-8.40618	4.23566e-17	3.6859e-15
ENSG00000281591	1.50348	-2.03045	0.418215	-4.85503	1.20366e-06	2.99267e-05
