# Supplementary material for: A novel gene expression signature-based on B-cell proportion to predict prognosis of patients with lung adenocarcinoma
Source: BMC Cancer. 2021 Oct 12;21:1098. doi: 10.1186/s12885-021-08805-5 (PMC8513350; doi:10.1186/s12885-021-08805-5)
Supplement: Supplementary file 6 — Additional file 6: Supplementary Table S3. The differently expressed genes (Absolute value of LogFC> 3, P value< 0.01). [file 12885_2021_8805_MOESM6_ESM.xlsx]

## Sheet: diffLab_96
Table S3 The differently expressed genes (Absolute value of LogFC>3, P value< 0.01)
gene_id	baseMean	logFC	lfcSE	stat	P.Value	adj.P.Val
ENSG00000006128	14.7123	-3.87275	0.643366	-6.01952	1.74938e-09	7.49982e-08
ENSG00000104327	89.0621	-3.26289	0.35113	-9.29254	1.50646e-20	1.67125e-18
ENSG00000104921	63.8025	-3.42824	0.229666	-14.9271	2.1963e-50	4.16649e-47
ENSG00000105369	1647.96	-3.13191	0.167104	-18.7423	2.23696e-78	2.12181e-74
ENSG00000110680	2866.88	-3.07795	0.514232	-5.98552	2.15697e-09	9.12347e-08
ENSG00000117322	677.966	-3.05446	0.22592	-13.5201	1.19063e-41	8.21341e-39
ENSG00000118271	31.6655	-3.08598	0.463984	-6.65105	2.91018e-11	1.52718e-09
ENSG00000119973	3.74673	-3.02447	0.62656	-4.8271	1.38533e-06	3.39474e-05
ENSG00000120210	6.04556	-3.19594	0.458279	-6.97379	3.08512e-12	1.8261e-10
ENSG00000128438	59.4065	-3.48965	0.225159	-15.4986	3.54334e-54	8.96252e-51
ENSG00000131482	4.6699	-3.45901	0.638	-5.42164	5.90532e-08	1.91497e-06
ENSG00000132185	233.169	-3.49995	0.182248	-19.2043	3.40644e-82	6.46219e-78
ENSG00000134193	80.2756	-3.10085	0.444249	-6.97999	2.95198e-12	1.75826e-10
ENSG00000136573	186.643	-3.382	0.194795	-17.3618	1.6051e-67	1.01498e-63
ENSG00000139352	1011.94	-5.39525	0.462223	-11.6724	1.76357e-31	4.40207e-29
ENSG00000140465	36.8416	-3.63998	0.440569	-8.262	1.43253e-16	1.20513e-14
ENSG00000145321	11.7173	-5.29167	0.794237	-6.66258	2.69071e-11	1.41592e-09
ENSG00000145626	29.9293	-4.27411	0.657599	-6.49957	8.05521e-11	4.04263e-09
ENSG00000150244	3.87669	-4.01552	0.973864	-4.12328	3.7351e-05	0.000609154
ENSG00000156738	729.198	-4.43618	0.210411	-21.0834	1.13043e-98	4.28896e-94
ENSG00000157005	116.082	-4.46794	0.677833	-6.5915	4.35395e-11	2.24195e-09
ENSG00000162992	27.7816	-3.26497	0.642179	-5.08421	3.69158e-07	9.99732e-06
ENSG00000163518	26.3923	-3.23897	0.225775	-14.346	1.12798e-46	1.1888e-43
ENSG00000163534	90.7614	-3.18615	0.210778	-15.1162	1.26655e-51	2.52917e-48
ENSG00000163631	326.306	-3.59763	0.410802	-8.75757	1.99508e-18	1.9115e-16
ENSG00000165588	5.07943	-3.26918	0.681404	-4.7977	1.60495e-06	3.86869e-05
ENSG00000169347	62.652	-4.24291	0.539493	-7.86462	3.70212e-15	2.80363e-13
ENSG00000169876	10.1633	-3.65959	0.706983	-5.17635	2.26269e-07	6.36221e-06
ENSG00000171431	82.5168	-3.56455	0.492009	-7.24489	4.32791e-13	2.75512e-11
ENSG00000177455	251.25	-3.32793	0.173819	-19.1459	1.04732e-81	1.32454e-77
ENSG00000181617	215.346	-4.17522	0.249233	-16.7523	5.44897e-63	2.2971e-59
ENSG00000187912	36.9794	-3.27146	0.192353	-17.0076	7.21352e-65	3.4211e-61
ENSG00000188822	57.4718	-3.16931	0.199355	-15.8978	6.56426e-57	2.07545e-53
ENSG00000197549	20.0736	-3.73888	0.264231	-14.15	1.8672e-45	1.77109e-42
ENSG00000204670	16.3263	-3.34778	0.277507	-12.0637	1.64136e-33	4.8275e-31
ENSG00000205056	21.5215	-3.14826	0.214476	-14.6789	8.80571e-49	1.33639e-45
ENSG00000211611	411.597	-3.09648	0.265493	-11.6631	1.96711e-31	4.87804e-29
ENSG00000211626	5.9194	-3.73322	0.392973	-9.49992	2.10045e-21	2.40764e-19
ENSG00000211644	5482.1	-3.07829	0.209084	-14.7228	4.60478e-49	8.05293e-46
ENSG00000211647	26.9697	-3.04509	0.26371	-11.5471	7.63227e-31	1.78751e-28
ENSG00000211658	830.645	-3.54949	0.266591	-13.3144	1.90997e-40	1.16881e-37
ENSG00000211672	31.7485	-3.01102	0.278745	-10.8021	3.36493e-27	5.80313e-25
ENSG00000211892	21097.2	-3.06698	0.232867	-13.1705	1.29751e-39	6.93363e-37
ENSG00000211930	8.66312	-3.34903	0.322015	-10.4002	2.47313e-25	3.79891e-23
ENSG00000211931	2.843	-3.51149	0.346477	-10.1348	3.86982e-24	5.47853e-22
ENSG00000211961	169.204	-3.30017	0.248442	-13.2835	2.88758e-40	1.71184e-37
ENSG00000211970	352.903	-3.12974	0.216896	-14.4297	3.36688e-47	3.99196e-44
ENSG00000222001	7.33469	-3.32985	0.600632	-5.54391	2.95788e-08	1.02022e-06
ENSG00000223350	392.676	-3.45397	0.250431	-13.7921	2.84386e-43	2.11567e-40
ENSG00000224607	45.1441	-3.23357	0.287599	-11.2433	2.49783e-29	5.15055e-27
ENSG00000225380	6.46794	-3.13916	0.311046	-10.0923	5.97563e-24	8.2745e-22
ENSG00000225523	121.727	-3.16104	0.286508	-11.033	2.64827e-28	4.9254e-26
ENSG00000226777	305.059	-3.22863	0.177432	-18.1965	5.5029e-74	4.17571e-70
ENSG00000230481	21.6303	-3.06587	0.248255	-12.3497	4.88817e-35	1.70149e-32
ENSG00000230657	4.92675	-4.62074	0.810309	-5.70244	1.18104e-08	4.38147e-07
ENSG00000233304	1.75016	-3.20699	0.698476	-4.59141	4.40252e-06	9.47722e-05
ENSG00000233732	16.8112	-3.1545	0.24958	-12.6392	1.28349e-36	5.0726e-34
ENSG00000233999	91.4717	-3.03682	0.216407	-14.0329	9.80112e-45	8.648e-42
ENSG00000234184	25.1492	-3.76352	0.225596	-16.6826	1.75406e-62	6.65508e-59
ENSG00000235621	23.3472	-3.20716	0.231921	-13.8287	1.71172e-43	1.32539e-40
ENSG00000237111	36.6531	-3.26092	0.222676	-14.6442	1.46638e-48	2.13985e-45
ENSG00000239183	2.26979	-3.15048	0.658421	-4.78491	1.71068e-06	4.08978e-05
ENSG00000239571	35.6871	-3.16893	0.306237	-10.348	4.2746e-25	6.36011e-23
ENSG00000239975	44.6895	-3.36639	0.32691	-10.2976	7.22364e-25	1.06229e-22
ENSG00000240505	80.8489	-3.26829	0.191767	-17.043	3.93872e-65	2.13484e-61
ENSG00000240671	474.364	-3.28447	0.224809	-14.61	2.42346e-48	3.28387e-45
ENSG00000242076	72.3479	-3.56542	0.269667	-13.2216	6.58789e-40	3.62248e-37
ENSG00000242371	152.48	-3.21982	0.248463	-12.9589	2.09102e-38	9.33355e-36
ENSG00000242534	32.3873	-3.28983	0.323703	-10.1631	2.89605e-24	4.13079e-22
ENSG00000242580	59.3139	-3.0121	0.262534	-11.4732	1.79897e-30	4.13665e-28
ENSG00000244620	7.70116	-3.18954	0.271195	-11.7611	6.1942e-32	1.58793e-29
ENSG00000250850	3.10751	-3.87103	0.361415	-10.7108	9.05995e-27	1.53457e-24
ENSG00000251281	3.66484	3.0216	0.515063	5.86646	4.45189e-09	1.77054e-07
ENSG00000251546	82.7231	-3.62921	0.277657	-13.0708	4.83393e-39	2.35134e-36
ENSG00000251655	1.3022	-3.0284	0.892671	-3.39251	0.000692555	0.00681791
ENSG00000253239	37.2795	-3.78242	0.286493	-13.2025	8.49223e-40	4.60291e-37
ENSG00000254036	3.10505	-3.11687	0.372494	-8.36759	5.88105e-17	5.03686e-15
ENSG00000254098	17.8022	-3.24072	0.293295	-11.0494	2.20766e-28	4.14658e-26
ENSG00000254264	2.75524	-3.09177	0.386966	-7.98977	1.35187e-15	1.05537e-13
ENSG00000257275	3.17266	-3.92882	0.394192	-9.96677	2.13049e-23	2.87661e-21
ENSG00000258837	32.5673	-3.15031	0.47118	-6.686	2.29358e-11	1.22392e-09
ENSG00000259001	10.6268	-3.31575	0.529563	-6.26129	3.81813e-10	1.78184e-08
ENSG00000259303	3.4136	-3.42414	0.388269	-8.819	1.15483e-18	1.12926e-16
ENSG00000260048	10.3912	-3.27097	0.303656	-10.7719	4.67016e-27	8.01768e-25
ENSG00000263413	5.62075	-3.44557	0.315404	-10.9243	8.82193e-28	1.58632e-25
ENSG00000264781	5.10021	-3.61434	0.322902	-11.1933	4.39763e-29	8.87503e-27
ENSG00000265243	2.76843	-3.09588	0.388631	-7.96611	1.63743e-15	1.26272e-13
ENSG00000265612	4.79639	-3.22376	0.303015	-10.6389	1.96333e-26	3.2247e-24
ENSG00000270187	13.6315	-3.01185	0.272404	-11.0566	2.03776e-28	3.86573e-26
ENSG00000270252	5.3224	-4.28899	0.430888	-9.95383	2.42667e-23	3.2649e-21
ENSG00000271375	48.1382	-3.42238	0.238781	-14.3328	1.36585e-46	1.40058e-43
ENSG00000273962	4.25494	-3.80367	0.440605	-8.63285	5.98418e-18	5.51082e-16
ENSG00000274391	3.79511	-3.40071	0.940278	-3.61671	0.000298372	0.00345349
ENSG00000274618	2.26615	-3.1296	0.879452	-3.55858	0.00037286	0.00414008
ENSG00000280229	2.59601	-3.20828	0.748486	-4.28635	1.81629e-05	0.000327527
ENSG00000281179	10.1228	-3.51973	0.34454	-10.2157	1.68584e-24	2.46009e-22
