# Supplementary material for: A novel gene expression signature-based on B-cell proportion to predict prognosis of patients with lung adenocarcinoma
Source: BMC Cancer. 2021 Oct 12;21:1098. doi: 10.1186/s12885-021-08805-5 (PMC8513350; doi:10.1186/s12885-021-08805-5)
Supplement: Supplementary file 8 — Additional file 8: Supplementary Table S5. Clinical characteristics and PCR original data for 12 LUAD patients from Jiangsu Cancer Hospital. [file 12885_2021_8805_MOESM8_ESM.xlsx]

## Sheet: Sheet1
Table S5-1 clinical characteristics of 12 LUAD patients from Jiangsu Cancer Hosiptal
		total	B-lineage-associated risk signature
			high risk	low risk
Age
	>60	4	1	3
	</=60	8	5	3
Gender
	Female	7	3	4
	Male	5	3	2
Tumor (TNM staging)
	T1a-T2b	9	5	4
	T3-T4	3	1	2
Regional lymph node(TNM staging)
	negative	7	3	4
	positive	5	3	2
Metastasis(TNM staging)
	negative	12	6	6
	positive	0	0	0
Smoking history
	Life-long non smoker	8	3	5
	Current smoker	3	2	1
	Ex-smoker	1	1	0

## Sheet: fig7
Table S5-2 PCR original data of 12 LUAD patients from Jiangsu Cancer Hosiptal
	GAPDH	FCER2	CR2	FCRLA	BLK	MS4A1	FCRL1	ALB	KRT20	CD19	FDCSP	CNR2	GH1	TNFRSF13B
patient #1	21.8469	29.9549	32.2046	31.6871	28.0739	31.3701	33.1643	31.5102	26.5994	27.8819	28.3625	22.035	26.6392	33.6427
patient #1	19.0392	30.1077	31.7136	31.6694	27.7703	30.4082	32.6843	32.3207	26.7278	27.2367	27.5599	22.4826	26.3095	33.7948
patient #1	18.9925	30.2981	31.5688	32.7433	27.6724	30.6264	32.1018	31.031	26.4433	27.5593	27.885	21.5573	26.5886	35.4383
patient #2	25.0057	27.9344	28.0373	28.2919	24.2652	27.4966	27.7826	31.9931	28.6069	29.0204	27.62	22.6753	27.8946	27.9476
patient #2	25.3117	27.0892	28.1307	28.4738	23.6397	27.1453	28.0705	31.5633	26.9547	28.388	27.8064	22.0002	28.1284	28.5869
patient #2	24.2757	26.0903	27.6181	28.5411	23.5509	27.9244	27.7412	30.848	25.9916	27.9476	27.6232	22.43	27.8806	27.6937
patient #3	18.7441	29.3845	29.8035	31.2846	27.0437	27.2286	37.2722	28.4824	29.9343	30.9978	31.7899	27.2847	30.4566	33.758
patient #3	18.4765	29.2236	29.5912	30.9145	26.9786	27.3679	34.2216	27.5872	29.9342	31.0074	31.7807	27.1139	29.9966	34.5754
patient #3	18.3332	29.2068	29.5437	30.6401	26.8853	27.701	34.0062	28.3835	30.0103	30.6204	32.1749	26.885	30.2646	33.4239
patient #4	19.982	30.4961	31.465	32.6655	27.3941	30.8997	36.4923	30.1588	28.7991	29.5394	30.1344	24.7766	29.3537	32.3618
patient #4	18.7352	30.4667	31.3002	32.8956	27.7003	31.2428	34.6375	31.9322	28.4861	29.5596	30.0303	24.7736	29.2535	33.1863
patient #4	19.107	30.9466	30.979	32.2299	28.2397	31.2673	32.7826	35.6135	28.9652	29.3161	30.2223	26.1459	29.2178	35.4842
patient #5	21.1272	32.9844	29.5928	30.2485	24.2078	29.4466	29.4469	31.0156	28.793	28.8998	29.5171	25.3451	29.1407	34.9716
patient #5	19.3689	29.2768	29.8038	30.2924	24.237	29.2667	29.6774	31.2339	28.1532	29.6862	29.0617	25.6489	29.3574	32.4469
patient #5	19.4906	28.7788	29.1313	30.1785	24.1733	29.5891	30.3052	30.5101	28.4481	29.2735	28.9806	25.8163	30.2176	35.1718
patient #6	16.6738	33.9065	34.2176	34.8947	29.4304	34.1143	34.665	36.0816	29.3429	30.3435	29.8721	26.1842	35.2288	28.5309
patient #6	16.6727	35.3269	32.8014	34.7971	29.4332	34.1606	31.6471	35.8353	29.2495	29.7849	30.003	25.5023	33.8438	27.7209
patient #6	16.5107	33.3056	32.5439	35.9692	29.3734	34.3893	33.1226	35.5036	28.804	29.5601	30.0489	25.5992	36.6139	28.345
patient #7	18.8086	27.7232	27.8607	28.7951	24.1974	29.8407	31.0414	31.6556	26.2138	34.8852	35.0601	32.2801	34.9514	34.3251
patient #7	18.593	27.357	27.7322	28.6691	24.4084	28.1025	27.647	31.5447	27.7402	34.9514	35.2806	33.354	33.6006	34.3756
patient #7	18.5056	27.6108	27.8154	29.2339	24.2945	27.5935	29.5111	31.1584	28.9806	34.1657	35.5011	32.5603	34.8852	34.5886
patient #8	20.4095	28.6368	29.8793	30.8001	24.6291	29.4575	30.7618	35.258	27.5487	28.1167	28.6924	24.5653	28.4825	33.8548
patient #8	19.6763	28.8881	29.5221	30.3648	24.8476	29.7485	29.0474	33.9773	27.5784	28.8118	29.0184	24.9024	27.9819	32.8167
patient #8	19.9954	28.7242	28.7302	30.4752	26.2356	29.7459	28.9894	36.9892	28.0934	28.4222	29.1471	25.9344	28.4567	35.6235
patient #9	20.9741	29.2207	29.1507	29.9959	23.1796	29.8757	38.0542	28.6511	27.9503	28.9645	29.6922	24.3095	31.8214	29.3891
patient #9	18.7144	29.5462	29.7038	29.8804	23.1731	29.8935	38.9604	29.3476	27.1789	28.939	29.2813	24.1685	32.0988	29.4333
patient #9	18.5938	29.3851	29.4273	29.6093	23.0503	29.5825	35.532	29.0812	27.1263	28.4531	28.9569	23.9328	31.5114	29.5615
patient #10	21.7032	30.72	31.4054	31.4152	26.7251	30.9882	31.9652	30.5827	30.5807	31.8098	28.5552	26.6899	33.0721	28.1359
patient #10	21.136	30.0221	30.6593	31.1749	25.9185	31.0948	30.5815	30.6066	30.0998	31.7477	28.5295	26.3331	33.0075	29.1146
patient #10	20.9845	29.8595	30.1984	30.8736	25.9981	30.9834	31.4446	31.2276	29.8437	31.7085	28.1461	26.4281	33.5001	28.207
patient #11	18.2123	27.1225	28.3156	28.76	23.6575	27.6076	27.7262	36.3628	27.8624	28.9279	28.8667	24.0329	30.7762	28.6418
patient #11	18.1365	26.7775	27.8984	28.9024	23.4435	27.8903	27.3316	34.7248	27.4628	28.6382	28.8703	24.1484	30.5247	28.7631
patient #11	17.9893	26.8194	28.3509	29.3217	23.6308	27.9932	27.8743	33.6359	27.7371	28.5418	28.7918	24.2889	30.005	28.2112
patient #12	18.8436	26.3056	28.1738	28.8203	22.7143	28.2084	27.2539	34.3656	27.5751	28.16	28.9225	23.8319	29.929	30.4674
patient #12	17.952	27.0584	27.71	28.9365	23.1832	28.3309	27.3323	34.5827	27.0701	28.3618	29.0004	24.0128	29.6052	29.5116
patient #12	18.2086	27.4044	28.3305	29.1257	24.2883	28.0039	27.1838	35.2962	27.5468	28.5069	29.1318	25.1651	30.0076	31.458
